# Supplementary material for: Face recognition is similarly affected by viewpoint in school-aged children and adults
Source: PeerJ. 2017 May 18;5:e3253. doi: 10.7717/peerj.3253 (PMC5438580; doi:10.7717/peerj.3253)
Supplement: Supplemental Information 1 [file peerj-05-3253-s001.xlsx]

## Sheet: Experiment_1_raw_data_no_partic
experiment	item	order	viewpoint	type	rt	correct
FAVIDE	1	carface	front1	car	35468122	1
FAVIDE	2	carface	front1	car	4036288	1
FAVIDE	3	carface	front1	car	4853636	1
FAVIDE	4	carface	front1	car	2527748	0
FAVIDE	5	carface	front1	car	2658989	1
FAVIDE	6	carface	front1	car	2334616	1
FAVIDE	7	carface	front1	car	3625631	0
FAVIDE	8	carface	front1	car	3007519	1
FAVIDE	9	carface	front1	car	5894890	1
FAVIDE	10	carface	front1	car	10765460	1
FAVIDE	11	carface	front1	face	3393614	1
FAVIDE	12	carface	front1	face	6038864	0
FAVIDE	13	carface	front1	face	3351488	1
FAVIDE	14	carface	front1	face	2848035	1
FAVIDE	15	carface	front1	face	1805249	1
FAVIDE	16	carface	front1	face	2654198	1
FAVIDE	17	carface	front1	face	3283927	1
FAVIDE	18	carface	front1	face	2215338	1
FAVIDE	19	carface	front1	face	2222808	1
FAVIDE	20	carface	front1	face	3835617	1
FAVIDE	21	carface	profile3	car	2984859	1
FAVIDE	22	carface	profile3	car	4809291	0
FAVIDE	23	carface	profile3	car	1725431	0
FAVIDE	24	carface	profile3	car	7287457	1
FAVIDE	25	carface	profile3	car	1876062	1
FAVIDE	26	carface	profile3	car	2650350	1
FAVIDE	27	carface	profile3	car	1004446	1
FAVIDE	28	carface	profile3	car	2222908	1
FAVIDE	29	carface	profile3	car	2014537	1
FAVIDE	30	carface	profile3	car	5766669	0
FAVIDE	31	carface	profile3	face	3019061	0
FAVIDE	32	carface	profile3	face	1533615	0
FAVIDE	33	carface	profile3	face	3457847	1
FAVIDE	34	carface	profile3	face	5278299	0
FAVIDE	35	carface	profile3	face	2260395	1
FAVIDE	36	carface	profile3	face	1898827	0
FAVIDE	37	carface	profile3	face	3519878	0
FAVIDE	38	carface	profile3	face	2809412	1
FAVIDE	39	carface	profile3	face	2468140	0
FAVIDE	40	carface	profile3	face	2014855	1
FAVIDE	41	carface	threequarter2	car	3038957	1
FAVIDE	42	carface	threequarter2	car	2812975	0
FAVIDE	43	carface	threequarter2	car	3611663	0
FAVIDE	44	carface	threequarter2	car	5009214	1
FAVIDE	45	carface	threequarter2	car	3388874	1
FAVIDE	46	carface	threequarter2	car	5324162	0
FAVIDE	47	carface	threequarter2	car	1671921	1
FAVIDE	48	carface	threequarter2	car	5278959	0
FAVIDE	49	carface	threequarter2	car	2703662	1
FAVIDE	50	carface	threequarter2	car	1859115	1
FAVIDE	51	carface	threequarter2	face	3042454	1
FAVIDE	52	carface	threequarter2	face	2690718	1
FAVIDE	53	carface	threequarter2	face	4207028	1
FAVIDE	54	carface	threequarter2	face	2172293	1
FAVIDE	55	carface	threequarter2	face	1539431	1
FAVIDE	56	carface	threequarter2	face	2039721	1
FAVIDE	57	carface	threequarter2	face	1847135	1
FAVIDE	58	carface	threequarter2	face	3174406	1
FAVIDE	59	carface	threequarter2	face	3859894	0
FAVIDE	60	carface	threequarter2	face	3172881	1
FAVIDE	1	facecar	front1	face	15893289	1
FAVIDE	2	facecar	front1	face	26512623	1
FAVIDE	3	facecar	front1	face	2199305	1
FAVIDE	4	facecar	front1	face	2426924	1
FAVIDE	5	facecar	front1	face	4122526	0
FAVIDE	6	facecar	front1	face	14995125	1
FAVIDE	7	facecar	front1	face	3495580	1
FAVIDE	8	facecar	front1	face	2072648	1
FAVIDE	9	facecar	front1	face	7292748	1
FAVIDE	10	facecar	front1	face	8267454	0
FAVIDE	11	facecar	front1	car	1946061	1
FAVIDE	12	facecar	front1	car	1546924	1
FAVIDE	13	facecar	front1	car	1540789	1
FAVIDE	14	facecar	front1	car	9473212	1
FAVIDE	15	facecar	front1	car	1388001	1
FAVIDE	16	facecar	front1	car	2268376	1
FAVIDE	17	facecar	front1	car	3192087	0
FAVIDE	18	facecar	front1	car	8989593	1
FAVIDE	19	facecar	front1	car	1521495	0
FAVIDE	20	facecar	front1	car	12348321	0
FAVIDE	21	facecar	profile2	face	2386914	0
FAVIDE	22	facecar	profile2	face	1403644	1
FAVIDE	23	facecar	profile2	face	1244297	1
FAVIDE	24	facecar	profile2	face	3724397	0
FAVIDE	25	facecar	profile2	face	2565931	0
FAVIDE	26	facecar	profile2	face	2263136	1
FAVIDE	27	facecar	profile2	face	4203470	1
FAVIDE	28	facecar	profile2	face	2119261	0
FAVIDE	29	facecar	profile2	face	4634976	0
FAVIDE	30	facecar	profile2	face	2086484	0
FAVIDE	31	facecar	profile2	car	1850193	1
FAVIDE	32	facecar	profile2	car	2464367	1
FAVIDE	33	facecar	profile2	car	1123715	1
FAVIDE	34	facecar	profile2	car	2065352	1
FAVIDE	35	facecar	profile2	car	2133385	0
FAVIDE	36	facecar	profile2	car	4199383	0
FAVIDE	37	facecar	profile2	car	1923207	1
FAVIDE	38	facecar	profile2	car	2365267	1
FAVIDE	39	facecar	profile2	car	1429656	1
FAVIDE	40	facecar	profile2	car	3668892	0
FAVIDE	41	facecar	threequarter3	face	1929301	1
FAVIDE	42	facecar	threequarter3	face	1877335	1
FAVIDE	43	facecar	threequarter3	face	2187103	1
FAVIDE	44	facecar	threequarter3	face	6692275	1
FAVIDE	45	facecar	threequarter3	face	2384437	1
FAVIDE	46	facecar	threequarter3	face	4097550	1
FAVIDE	47	facecar	threequarter3	face	2017518	1
FAVIDE	48	facecar	threequarter3	face	1273705	1
FAVIDE	49	facecar	threequarter3	face	2041251	1
FAVIDE	50	facecar	threequarter3	face	4440792	1
FAVIDE	51	facecar	threequarter3	car	3786092	1
FAVIDE	52	facecar	threequarter3	car	2103159	1
FAVIDE	53	facecar	threequarter3	car	4242627	0
FAVIDE	54	facecar	threequarter3	car	4605098	1
FAVIDE	55	facecar	threequarter3	car	8400243	0
FAVIDE	56	facecar	threequarter3	car	1727116	0
FAVIDE	57	facecar	threequarter3	car	2556531	0
FAVIDE	58	facecar	threequarter3	car	2902498	1
FAVIDE	59	facecar	threequarter3	car	0.983759	1
FAVIDE	60	facecar	threequarter3	car	1075092	1
FAVIDE	1	facecar	front1	face	4938006	1
FAVIDE	2	facecar	front1	face	3713249	1
FAVIDE	3	facecar	front1	face	2915398	1
FAVIDE	4	facecar	front1	face	3574045	1
FAVIDE	5	facecar	front1	face	3869623	1
FAVIDE	6	facecar	front1	face	4424634	1
FAVIDE	7	facecar	front1	face	3437552	1
FAVIDE	8	facecar	front1	face	2035429	1
FAVIDE	9	facecar	front1	face	2971509	1
FAVIDE	10	facecar	front1	face	3796860	0
FAVIDE	11	facecar	front1	car	8835045	0
FAVIDE	12	facecar	front1	car	1552892	1
FAVIDE	13	facecar	front1	car	2532534	1
FAVIDE	14	facecar	front1	car	2591492	0
FAVIDE	15	facecar	front1	car	2192368	1
FAVIDE	16	facecar	front1	car	3737586	1
FAVIDE	17	facecar	front1	car	2819002	1
FAVIDE	18	facecar	front1	car	2905729	1
FAVIDE	19	facecar	front1	car	2141466	1
FAVIDE	20	facecar	front1	car	1488483	1
FAVIDE	21	facecar	profile2	face	3042929	1
FAVIDE	22	facecar	profile2	face	2176859	1
FAVIDE	23	facecar	profile2	face	2794961	1
FAVIDE	24	facecar	profile2	face	3475082	1
FAVIDE	25	facecar	profile2	face	5830669	1
FAVIDE	26	facecar	profile2	face	2348532	1
FAVIDE	27	facecar	profile2	face	2334780	1
FAVIDE	28	facecar	profile2	face	2801732	1
FAVIDE	29	facecar	profile2	face	3930029	0
FAVIDE	30	facecar	profile2	face	2767576	0
FAVIDE	31	facecar	profile2	car	3160297	0
FAVIDE	32	facecar	profile2	car	3353435	1
FAVIDE	33	facecar	profile2	car	5376675	1
FAVIDE	34	facecar	profile2	car	4933103	1
FAVIDE	35	facecar	profile2	car	6892136	1
FAVIDE	36	facecar	profile2	car	2718600	0
FAVIDE	37	facecar	profile2	car	1362082	1
FAVIDE	38	facecar	profile2	car	2133459	1
FAVIDE	39	facecar	profile2	car	1167895	1
FAVIDE	40	facecar	profile2	car	3731562	1
FAVIDE	41	facecar	threequarter3	face	13011853	1
FAVIDE	42	facecar	threequarter3	face	11767760	0
FAVIDE	43	facecar	threequarter3	face	6377879	1
FAVIDE	44	facecar	threequarter3	face	2380706	0
FAVIDE	45	facecar	threequarter3	face	2492788	1
FAVIDE	46	facecar	threequarter3	face	9713699	1
FAVIDE	47	facecar	threequarter3	face	8441709	0
FAVIDE	48	facecar	threequarter3	face	2542374	1
FAVIDE	49	facecar	threequarter3	face	3104341	1
FAVIDE	50	facecar	threequarter3	face	4557084	1
FAVIDE	51	facecar	threequarter3	car	3522515	0
FAVIDE	52	facecar	threequarter3	car	14844013	1
FAVIDE	53	facecar	threequarter3	car	2910690	1
FAVIDE	54	facecar	threequarter3	car	3841386	0
FAVIDE	55	facecar	threequarter3	car	5221844	1
FAVIDE	56	facecar	threequarter3	car	3776672	1
FAVIDE	57	facecar	threequarter3	car	1159990	1
FAVIDE	58	facecar	threequarter3	car	2555416	1
FAVIDE	59	facecar	threequarter3	car	0.717412	1
FAVIDE	60	facecar	threequarter3	car	2203871	1
FAVIDE	1	facecar	front1	face	19330178	0
FAVIDE	2	facecar	front1	face	4866262	1
FAVIDE	3	facecar	front1	face	2747587	1
FAVIDE	4	facecar	front1	face	3285271	1
FAVIDE	5	facecar	front1	face	2400601	1
FAVIDE	6	facecar	front1	face	3288712	1
FAVIDE	7	facecar	front1	face	2260227	1
FAVIDE	8	facecar	front1	face	2338590	1
FAVIDE	9	facecar	front1	face	3261708	1
FAVIDE	10	facecar	front1	face	13018565	1
FAVIDE	11	facecar	front1	car	2160899	1
FAVIDE	12	facecar	front1	car	1946781	1
FAVIDE	13	facecar	front1	car	2485996	1
FAVIDE	14	facecar	front1	car	4010743	0
FAVIDE	15	facecar	front1	car	3712224	1
FAVIDE	16	facecar	front1	car	2690316	0
FAVIDE	17	facecar	front1	car	13974743	0
FAVIDE	18	facecar	front1	car	2725646	0
FAVIDE	19	facecar	front1	car	1520712	1
FAVIDE	20	facecar	front1	car	1917610	1
FAVIDE	21	facecar	profile2	face	3276256	1
FAVIDE	22	facecar	profile2	face	3008399	1
FAVIDE	23	facecar	profile2	face	6207590	1
FAVIDE	24	facecar	profile2	face	4545423	0
FAVIDE	25	facecar	profile2	face	1800801	1
FAVIDE	26	facecar	profile2	face	1738126	1
FAVIDE	27	facecar	profile2	face	11798027	1
FAVIDE	28	facecar	profile2	face	3663107	1
FAVIDE	29	facecar	profile2	face	3963422	1
FAVIDE	30	facecar	profile2	face	4187019	1
FAVIDE	31	facecar	profile2	car	3800893	0
FAVIDE	32	facecar	profile2	car	2695478	1
FAVIDE	33	facecar	profile2	car	2043076	1
FAVIDE	34	facecar	profile2	car	2626789	1
FAVIDE	35	facecar	profile2	car	2081947	1
FAVIDE	36	facecar	profile2	car	8119410	0
FAVIDE	37	facecar	profile2	car	3849933	1
FAVIDE	38	facecar	profile2	car	1581887	1
FAVIDE	39	facecar	profile2	car	2032145	1
FAVIDE	40	facecar	profile2	car	11871366	1
FAVIDE	41	facecar	threequarter3	face	3226486	1
FAVIDE	42	facecar	threequarter3	face	2360756	1
FAVIDE	43	facecar	threequarter3	face	3802932	1
FAVIDE	44	facecar	threequarter3	face	3880855	1
FAVIDE	45	facecar	threequarter3	face	4195322	1
FAVIDE	46	facecar	threequarter3	face	2929182	1
FAVIDE	47	facecar	threequarter3	face	13539332	1
FAVIDE	48	facecar	threequarter3	face	2212199	1
FAVIDE	49	facecar	threequarter3	face	5627993	0
FAVIDE	50	facecar	threequarter3	face	2070012	1
FAVIDE	51	facecar	threequarter3	car	3284345	1
FAVIDE	52	facecar	threequarter3	car	3055935	0
FAVIDE	53	facecar	threequarter3	car	2828904	1
FAVIDE	54	facecar	threequarter3	car	1890931	1
FAVIDE	55	facecar	threequarter3	car	1120820	1
FAVIDE	56	facecar	threequarter3	car	3694509	1
FAVIDE	57	facecar	threequarter3	car	1809214	0
FAVIDE	58	facecar	threequarter3	car	2794545	0
FAVIDE	59	facecar	threequarter3	car	2386782	1
FAVIDE	60	facecar	threequarter3	car	2411701	1
FAVIDE	1	carface	front1	car	3613861	1
FAVIDE	2	carface	front1	car	1235844	1
FAVIDE	3	carface	front1	car	9693285	1
FAVIDE	4	carface	front1	car	1965477	1
FAVIDE	5	carface	front1	car	1823995	1
FAVIDE	6	carface	front1	car	1312418	1
FAVIDE	7	carface	front1	car	1413740	1
FAVIDE	8	carface	front1	car	2167090	1
FAVIDE	9	carface	front1	car	1185046	1
FAVIDE	10	carface	front1	car	2603815	1
FAVIDE	11	carface	front1	face	1963722	1
FAVIDE	12	carface	front1	face	1614195	1
FAVIDE	13	carface	front1	face	1983044	1
FAVIDE	14	carface	front1	face	1232382	1
FAVIDE	15	carface	front1	face	1585385	1
FAVIDE	16	carface	front1	face	1563586	1
FAVIDE	17	carface	front1	face	1806622	1
FAVIDE	18	carface	front1	face	1599915	1
FAVIDE	19	carface	front1	face	2729169	1
FAVIDE	20	carface	front1	face	1443747	1
FAVIDE	21	carface	profile3	car	7999584	1
FAVIDE	22	carface	profile3	car	2960624	1
FAVIDE	23	carface	profile3	car	1975638	1
FAVIDE	24	carface	profile3	car	1535986	1
FAVIDE	25	carface	profile3	car	0.994941	1
FAVIDE	26	carface	profile3	car	1715425	1
FAVIDE	27	carface	profile3	car	1070735	1
FAVIDE	28	carface	profile3	car	6141190	1
FAVIDE	29	carface	profile3	car	1111674	1
FAVIDE	30	carface	profile3	car	1781412	1
FAVIDE	31	carface	profile3	face	2437285	1
FAVIDE	32	carface	profile3	face	1636066	1
FAVIDE	33	carface	profile3	face	1532266	1
FAVIDE	34	carface	profile3	face	1216589	1
FAVIDE	35	carface	profile3	face	1144035	1
FAVIDE	36	carface	profile3	face	1684433	1
FAVIDE	37	carface	profile3	face	5114449	1
FAVIDE	38	carface	profile3	face	2848041	1
FAVIDE	39	carface	profile3	face	2981517	1
FAVIDE	40	carface	profile3	face	1909516	1
FAVIDE	41	carface	threequarter2	car	2591803	1
FAVIDE	42	carface	threequarter2	car	1927200	1
FAVIDE	43	carface	threequarter2	car	1865540	1
FAVIDE	44	carface	threequarter2	car	1990544	1
FAVIDE	45	carface	threequarter2	car	2718909	0
FAVIDE	46	carface	threequarter2	car	2448315	1
FAVIDE	47	carface	threequarter2	car	1557130	1
FAVIDE	48	carface	threequarter2	car	9511452	1
FAVIDE	49	carface	threequarter2	car	1441282	1
FAVIDE	50	carface	threequarter2	car	3184234	1
FAVIDE	51	carface	threequarter2	face	2294281	1
FAVIDE	52	carface	threequarter2	face	3457479	1
FAVIDE	53	carface	threequarter2	face	1837886	1
FAVIDE	54	carface	threequarter2	face	1485792	1
FAVIDE	55	carface	threequarter2	face	3156158	1
FAVIDE	56	carface	threequarter2	face	1650989	1
FAVIDE	57	carface	threequarter2	face	2050613	1
FAVIDE	58	carface	threequarter2	face	1825401	1
FAVIDE	59	carface	threequarter2	face	2569661	1
FAVIDE	60	carface	threequarter2	face	1464253	1
FAVIDE	1	carface	front1	car	3033869	0
FAVIDE	2	carface	front1	car	1719359	1
FAVIDE	3	carface	front1	car	3036029	0
FAVIDE	4	carface	front1	car	1817784	1
FAVIDE	5	carface	front1	car	1810329	1
FAVIDE	6	carface	front1	car	2900364	1
FAVIDE	7	carface	front1	car	4016491	1
FAVIDE	8	carface	front1	car	3621875	0
FAVIDE	9	carface	front1	car	1963217	1
FAVIDE	10	carface	front1	car	1973659	1
FAVIDE	11	carface	front1	face	3432257	1
FAVIDE	12	carface	front1	face	1733780	1
FAVIDE	13	carface	front1	face	1977700	1
FAVIDE	14	carface	front1	face	2363307	1
FAVIDE	15	carface	front1	face	2100937	1
FAVIDE	16	carface	front1	face	2114304	1
FAVIDE	17	carface	front1	face	2494390	1
FAVIDE	18	carface	front1	face	2323712	1
FAVIDE	19	carface	front1	face	1712054	1
FAVIDE	20	carface	front1	face	3060799	1
FAVIDE	21	carface	profile2	car	4282390	1
FAVIDE	22	carface	profile2	car	1548473	1
FAVIDE	23	carface	profile2	car	1432104	1
FAVIDE	24	carface	profile2	car	2401353	0
FAVIDE	25	carface	profile2	car	1625639	1
FAVIDE	26	carface	profile2	car	1402352	0
FAVIDE	27	carface	profile2	car	1173092	1
FAVIDE	28	carface	profile2	car	1512683	1
FAVIDE	29	carface	profile2	car	1358368	1
FAVIDE	30	carface	profile2	car	1826388	1
FAVIDE	31	carface	profile2	face	1907437	1
FAVIDE	32	carface	profile2	face	1657300	1
FAVIDE	33	carface	profile2	face	1832650	1
FAVIDE	34	carface	profile2	face	1984503	1
FAVIDE	35	carface	profile2	face	1274668	1
FAVIDE	36	carface	profile2	face	1626229	1
FAVIDE	37	carface	profile2	face	2611247	1
FAVIDE	38	carface	profile2	face	2203635	1
FAVIDE	39	carface	profile2	face	3596975	0
FAVIDE	40	carface	profile2	face	2331029	1
FAVIDE	41	carface	threequarter3	car	2939040	0
FAVIDE	42	carface	threequarter3	car	3453376	1
FAVIDE	43	carface	threequarter3	car	3194334	0
FAVIDE	44	carface	threequarter3	car	4049670	1
FAVIDE	45	carface	threequarter3	car	1925268	1
FAVIDE	46	carface	threequarter3	car	5433479	0
FAVIDE	47	carface	threequarter3	car	1404048	1
FAVIDE	48	carface	threequarter3	car	3798488	1
FAVIDE	49	carface	threequarter3	car	1252502	1
FAVIDE	50	carface	threequarter3	car	1765224	1
FAVIDE	51	carface	threequarter3	face	1920218	1
FAVIDE	52	carface	threequarter3	face	1796298	1
FAVIDE	53	carface	threequarter3	face	1925990	1
FAVIDE	54	carface	threequarter3	face	2658487	1
FAVIDE	55	carface	threequarter3	face	1265037	1
FAVIDE	56	carface	threequarter3	face	1992420	1
FAVIDE	57	carface	threequarter3	face	3706082	0
FAVIDE	58	carface	threequarter3	face	2628004	1
FAVIDE	59	carface	threequarter3	face	2923247	0
FAVIDE	60	carface	threequarter3	face	1894584	1
FAVIDE	1	facecar	front3	face	1759402	1
FAVIDE	2	facecar	front3	face	2690994	0
FAVIDE	3	facecar	front3	face	3119309	1
FAVIDE	4	facecar	front3	face	2201760	1
FAVIDE	5	facecar	front3	face	2048217	1
FAVIDE	6	facecar	front3	face	1838942	1
FAVIDE	7	facecar	front3	face	2086873	1
FAVIDE	8	facecar	front3	face	1852183	1
FAVIDE	9	facecar	front3	face	2362006	1
FAVIDE	10	facecar	front3	face	2875699	1
FAVIDE	11	facecar	front3	car	2382570	1
FAVIDE	12	facecar	front3	car	1493817	1
FAVIDE	13	facecar	front3	car	1202083	1
FAVIDE	14	facecar	front3	car	0.994910	1
FAVIDE	15	facecar	front3	car	1907506	1
FAVIDE	16	facecar	front3	car	1432608	1
FAVIDE	17	facecar	front3	car	1702955	1
FAVIDE	18	facecar	front3	car	2764345	1
FAVIDE	19	facecar	front3	car	1587269	1
FAVIDE	20	facecar	front3	car	4397559	1
FAVIDE	21	facecar	profile1	face	4072884	0
FAVIDE	22	facecar	profile1	face	3233751	0
FAVIDE	23	facecar	profile1	face	2469758	1
FAVIDE	24	facecar	profile1	face	8049845	1
FAVIDE	25	facecar	profile1	face	1919350	1
FAVIDE	26	facecar	profile1	face	2011605	1
FAVIDE	27	facecar	profile1	face	1963634	0
FAVIDE	28	facecar	profile1	face	2508090	1
FAVIDE	29	facecar	profile1	face	3224144	1
FAVIDE	30	facecar	profile1	face	2318190	1
FAVIDE	31	facecar	profile1	car	2600282	1
FAVIDE	32	facecar	profile1	car	1535134	1
FAVIDE	33	facecar	profile1	car	3313904	1
FAVIDE	34	facecar	profile1	car	1394754	0
FAVIDE	35	facecar	profile1	car	2643109	1
FAVIDE	36	facecar	profile1	car	2040302	0
FAVIDE	37	facecar	profile1	car	1798387	1
FAVIDE	38	facecar	profile1	car	1550303	1
FAVIDE	39	facecar	profile1	car	1472508	1
FAVIDE	40	facecar	profile1	car	1815749	1
FAVIDE	41	facecar	threequarter2	face	2064001	1
FAVIDE	42	facecar	threequarter2	face	1142176	1
FAVIDE	43	facecar	threequarter2	face	1427097	0
FAVIDE	44	facecar	threequarter2	face	1363536	1
FAVIDE	45	facecar	threequarter2	face	1670982	0
FAVIDE	46	facecar	threequarter2	face	2077793	1
FAVIDE	47	facecar	threequarter2	face	2035800	1
FAVIDE	48	facecar	threequarter2	face	1507401	0
FAVIDE	49	facecar	threequarter2	face	1417238	1
FAVIDE	50	facecar	threequarter2	face	1499414	0
FAVIDE	51	facecar	threequarter2	car	1848632	1
FAVIDE	52	facecar	threequarter2	car	1639870	1
FAVIDE	53	facecar	threequarter2	car	1320077	1
FAVIDE	54	facecar	threequarter2	car	1189369	1
FAVIDE	55	facecar	threequarter2	car	1656377	0
FAVIDE	56	facecar	threequarter2	car	2055844	1
FAVIDE	57	facecar	threequarter2	car	1222672	0
FAVIDE	58	facecar	threequarter2	car	1688310	0
FAVIDE	59	facecar	threequarter2	car	1798887	1
FAVIDE	60	facecar	threequarter2	car	1848206	1
FAVIDE	1	carface	front3	car	9918327	0
FAVIDE	2	carface	front3	car	4406617	0
FAVIDE	3	carface	front3	car	3058941	1
FAVIDE	4	carface	front3	car	1833771	1
FAVIDE	5	carface	front3	car	1417491	1
FAVIDE	6	carface	front3	car	4514959	0
FAVIDE	7	carface	front3	car	2308166	1
FAVIDE	8	carface	front3	car	2768279	1
FAVIDE	9	carface	front3	car	3545252	1
FAVIDE	10	carface	front3	car	1329846	1
FAVIDE	11	carface	front3	face	2599819	1
FAVIDE	12	carface	front3	face	1479293	1
FAVIDE	13	carface	front3	face	1941722	1
FAVIDE	14	carface	front3	face	1233422	1
FAVIDE	15	carface	front3	face	2153914	1
FAVIDE	16	carface	front3	face	1500131	1
FAVIDE	17	carface	front3	face	2081936	1
FAVIDE	18	carface	front3	face	1326097	1
FAVIDE	19	carface	front3	face	2123614	0
FAVIDE	20	carface	front3	face	1924451	1
FAVIDE	21	carface	profile2	car	2788538	1
FAVIDE	22	carface	profile2	car	2221397	0
FAVIDE	23	carface	profile2	car	1669628	0
FAVIDE	24	carface	profile2	car	2341177	1
FAVIDE	25	carface	profile2	car	1735947	1
FAVIDE	26	carface	profile2	car	1532117	1
FAVIDE	27	carface	profile2	car	1409001	0
FAVIDE	28	carface	profile2	car	1427647	1
FAVIDE	29	carface	profile2	car	1956089	0
FAVIDE	30	carface	profile2	car	2279056	0
FAVIDE	31	carface	profile2	face	1956268	1
FAVIDE	32	carface	profile2	face	1455524	1
FAVIDE	33	carface	profile2	face	2312108	1
FAVIDE	34	carface	profile2	face	2244154	0
FAVIDE	35	carface	profile2	face	1339853	1
FAVIDE	36	carface	profile2	face	1520531	1
FAVIDE	37	carface	profile2	face	1917530	1
FAVIDE	38	carface	profile2	face	2490553	0
FAVIDE	39	carface	profile2	face	3767286	0
FAVIDE	40	carface	profile2	face	2047325	1
FAVIDE	41	carface	threequarter1	car	3858394	1
FAVIDE	42	carface	threequarter1	car	1093987	1
FAVIDE	43	carface	threequarter1	car	2332516	1
FAVIDE	44	carface	threequarter1	car	2014799	1
FAVIDE	45	carface	threequarter1	car	1886937	1
FAVIDE	46	carface	threequarter1	car	3788682	1
FAVIDE	47	carface	threequarter1	car	1928420	1
FAVIDE	48	carface	threequarter1	car	1684188	0
FAVIDE	49	carface	threequarter1	car	1706275	0
FAVIDE	50	carface	threequarter1	car	1879605	0
FAVIDE	51	carface	threequarter1	face	3141353	0
FAVIDE	52	carface	threequarter1	face	1646304	1
FAVIDE	53	carface	threequarter1	face	1748989	1
FAVIDE	54	carface	threequarter1	face	1824342	1
FAVIDE	55	carface	threequarter1	face	1149437	1
FAVIDE	56	carface	threequarter1	face	1929777	1
FAVIDE	57	carface	threequarter1	face	2317452	1
FAVIDE	58	carface	threequarter1	face	1193000	1
FAVIDE	59	carface	threequarter1	face	1427469	1
FAVIDE	60	carface	threequarter1	face	1163104	0
FAVIDE	1	facecar	front2	face	13114067	0
FAVIDE	2	facecar	front2	face	3206010	1
FAVIDE	3	facecar	front2	face	3044983	1
FAVIDE	4	facecar	front2	face	1858839	1
FAVIDE	5	facecar	front2	face	1352655	1
FAVIDE	6	facecar	front2	face	2587259	1
FAVIDE	7	facecar	front2	face	5817607	1
FAVIDE	8	facecar	front2	face	3193391	1
FAVIDE	9	facecar	front2	face	1623544	1
FAVIDE	10	facecar	front2	face	2126944	1
FAVIDE	11	facecar	front2	car	3049393	0
FAVIDE	12	facecar	front2	car	1500799	1
FAVIDE	13	facecar	front2	car	1968430	1
FAVIDE	14	facecar	front2	car	1856542	1
FAVIDE	15	facecar	front2	car	2687718	0
FAVIDE	16	facecar	front2	car	1762816	0
FAVIDE	17	facecar	front2	car	1739377	1
FAVIDE	18	facecar	front2	car	4637828	1
FAVIDE	19	facecar	front2	car	1551678	1
FAVIDE	20	facecar	front2	car	3529947	1
FAVIDE	21	facecar	profile3	face	2242705	1
FAVIDE	22	facecar	profile3	face	2673879	1
FAVIDE	23	facecar	profile3	face	3143080	1
FAVIDE	24	facecar	profile3	face	2656620	0
FAVIDE	25	facecar	profile3	face	3446524	1
FAVIDE	26	facecar	profile3	face	2986991	1
FAVIDE	27	facecar	profile3	face	2938899	1
FAVIDE	28	facecar	profile3	face	2341083	1
FAVIDE	29	facecar	profile3	face	3976095	0
FAVIDE	30	facecar	profile3	face	3254773	1
FAVIDE	31	facecar	profile3	car	4091399	1
FAVIDE	32	facecar	profile3	car	1773782	0
FAVIDE	33	facecar	profile3	car	1360474	1
FAVIDE	34	facecar	profile3	car	6067770	1
FAVIDE	35	facecar	profile3	car	1075087	1
FAVIDE	36	facecar	profile3	car	1786728	1
FAVIDE	37	facecar	profile3	car	2532884	0
FAVIDE	38	facecar	profile3	car	4327514	1
FAVIDE	39	facecar	profile3	car	6919909	1
FAVIDE	40	facecar	profile3	car	2275711	1
FAVIDE	41	facecar	threequarter1	face	3426565	0
FAVIDE	42	facecar	threequarter1	face	3160519	1
FAVIDE	43	facecar	threequarter1	face	2593370	0
FAVIDE	44	facecar	threequarter1	face	4713974	1
FAVIDE	45	facecar	threequarter1	face	2160234	1
FAVIDE	46	facecar	threequarter1	face	2298913	0
FAVIDE	47	facecar	threequarter1	face	3167328	1
FAVIDE	48	facecar	threequarter1	face	1975686	1
FAVIDE	49	facecar	threequarter1	face	2271858	0
FAVIDE	50	facecar	threequarter1	face	2621605	0
FAVIDE	51	facecar	threequarter1	car	3978809	1
FAVIDE	52	facecar	threequarter1	car	1584908	1
FAVIDE	53	facecar	threequarter1	car	1835176	1
FAVIDE	54	facecar	threequarter1	car	1841685	1
FAVIDE	55	facecar	threequarter1	car	1385459	1
FAVIDE	56	facecar	threequarter1	car	1818727	1
FAVIDE	57	facecar	threequarter1	car	2105936	1
FAVIDE	58	facecar	threequarter1	car	2181069	1
FAVIDE	59	facecar	threequarter1	car	2710246	0
FAVIDE	60	facecar	threequarter1	car	2112566	1
FAVIDE	1	facecar	front1	face	4865597	1
FAVIDE	2	facecar	front1	face	4691733	1
FAVIDE	3	facecar	front1	face	2893065	1
FAVIDE	4	facecar	front1	face	2985274	1
FAVIDE	5	facecar	front1	face	1689119	1
FAVIDE	6	facecar	front1	face	4071841	1
FAVIDE	7	facecar	front1	face	3178195	1
FAVIDE	8	facecar	front1	face	6674433	1
FAVIDE	9	facecar	front1	face	2456889	1
FAVIDE	10	facecar	front1	face	6150977	1
FAVIDE	11	facecar	front1	car	4147974	0
FAVIDE	12	facecar	front1	car	2042971	1
FAVIDE	13	facecar	front1	car	2466396	1
FAVIDE	14	facecar	front1	car	2031745	0
FAVIDE	15	facecar	front1	car	3983335	0
FAVIDE	16	facecar	front1	car	2005719	0
FAVIDE	17	facecar	front1	car	4247072	0
FAVIDE	18	facecar	front1	car	4098830	1
FAVIDE	19	facecar	front1	car	3548249	1
FAVIDE	20	facecar	front1	car	2645191	0
FAVIDE	21	facecar	profile2	face	2732369	1
FAVIDE	22	facecar	profile2	face	2127594	1
FAVIDE	23	facecar	profile2	face	3275971	0
FAVIDE	24	facecar	profile2	face	6479525	1
FAVIDE	25	facecar	profile2	face	2774664	1
FAVIDE	26	facecar	profile2	face	3535638	1
FAVIDE	27	facecar	profile2	face	3048223	1
FAVIDE	28	facecar	profile2	face	2197312	1
FAVIDE	29	facecar	profile2	face	4317696	0
FAVIDE	30	facecar	profile2	face	4862143	1
FAVIDE	31	facecar	profile2	car	2632627	0
FAVIDE	32	facecar	profile2	car	2439397	1
FAVIDE	33	facecar	profile2	car	1966292	1
FAVIDE	34	facecar	profile2	car	3280496	0
FAVIDE	35	facecar	profile2	car	4548583	0
FAVIDE	36	facecar	profile2	car	6003938	1
FAVIDE	37	facecar	profile2	car	2486450	1
FAVIDE	38	facecar	profile2	car	1794883	1
FAVIDE	39	facecar	profile2	car	1788308	1
FAVIDE	40	facecar	profile2	car	4174807	0
FAVIDE	41	facecar	threequarter3	face	1439564	0
FAVIDE	42	facecar	threequarter3	face	2296941	1
FAVIDE	43	facecar	threequarter3	face	3501364	1
FAVIDE	44	facecar	threequarter3	face	1767695	1
FAVIDE	45	facecar	threequarter3	face	1434161	1
FAVIDE	46	facecar	threequarter3	face	3010752	0
FAVIDE	47	facecar	threequarter3	face	2369979	1
FAVIDE	48	facecar	threequarter3	face	1651631	1
FAVIDE	49	facecar	threequarter3	face	1811145	0
FAVIDE	50	facecar	threequarter3	face	2347531	1
FAVIDE	51	facecar	threequarter3	car	2046668	1
FAVIDE	52	facecar	threequarter3	car	2005364	1
FAVIDE	53	facecar	threequarter3	car	1318250	1
FAVIDE	54	facecar	threequarter3	car	3556320	0
FAVIDE	55	facecar	threequarter3	car	3909213	1
FAVIDE	56	facecar	threequarter3	car	3622969	0
FAVIDE	57	facecar	threequarter3	car	1468463	1
FAVIDE	58	facecar	threequarter3	car	1915793	0
FAVIDE	59	facecar	threequarter3	car	1568530	0
FAVIDE	60	facecar	threequarter3	car	2219918	1
FAVIDE	1	carface	front3	car	3053323	1
FAVIDE	2	carface	front3	car	1346582	1
FAVIDE	3	carface	front3	car	1646429	1
FAVIDE	4	carface	front3	car	3038072	1
FAVIDE	5	carface	front3	car	1083858	1
FAVIDE	6	carface	front3	car	2114908	1
FAVIDE	7	carface	front3	car	2494834	0
FAVIDE	8	carface	front3	car	3466998	1
FAVIDE	9	carface	front3	car	2134780	0
FAVIDE	10	carface	front3	car	1066207	1
FAVIDE	11	carface	front3	face	2081821	1
FAVIDE	12	carface	front3	face	1895359	0
FAVIDE	13	carface	front3	face	1436374	0
FAVIDE	14	carface	front3	face	2813059	1
FAVIDE	15	carface	front3	face	1635855	1
FAVIDE	16	carface	front3	face	1731951	1
FAVIDE	17	carface	front3	face	2967942	1
FAVIDE	18	carface	front3	face	1696595	1
FAVIDE	19	carface	front3	face	2366037	1
FAVIDE	20	carface	front3	face	3543528	1
FAVIDE	21	carface	profile2	car	3547372	1
FAVIDE	22	carface	profile2	car	2756085	1
FAVIDE	23	carface	profile2	car	1741761	1
FAVIDE	24	carface	profile2	car	2129672	0
FAVIDE	25	carface	profile2	car	3565080	1
FAVIDE	26	carface	profile2	car	4556553	0
FAVIDE	27	carface	profile2	car	1747162	1
FAVIDE	28	carface	profile2	car	3166618	1
FAVIDE	29	carface	profile2	car	1262833	1
FAVIDE	30	carface	profile2	car	3870285	1
FAVIDE	31	carface	profile2	face	3441488	1
FAVIDE	32	carface	profile2	face	2822624	1
FAVIDE	33	carface	profile2	face	2885452	1
FAVIDE	34	carface	profile2	face	2538421	1
FAVIDE	35	carface	profile2	face	1860748	1
FAVIDE	36	carface	profile2	face	5012191	1
FAVIDE	37	carface	profile2	face	2247840	1
FAVIDE	38	carface	profile2	face	2062473	0
FAVIDE	39	carface	profile2	face	2612429	1
FAVIDE	40	carface	profile2	face	2283707	0
FAVIDE	41	carface	threequarter1	car	1523921	0
FAVIDE	42	carface	threequarter1	car	1480851	1
FAVIDE	43	carface	threequarter1	car	4439516	0
FAVIDE	44	carface	threequarter1	car	2970953	0
FAVIDE	45	carface	threequarter1	car	2875553	1
FAVIDE	46	carface	threequarter1	car	1880411	1
FAVIDE	47	carface	threequarter1	car	2222088	1
FAVIDE	48	carface	threequarter1	car	1861806	1
FAVIDE	49	carface	threequarter1	car	1484453	1
FAVIDE	50	carface	threequarter1	car	2667212	1
FAVIDE	51	carface	threequarter1	face	4320586	1
FAVIDE	52	carface	threequarter1	face	2264799	1
FAVIDE	53	carface	threequarter1	face	2726756	1
FAVIDE	54	carface	threequarter1	face	4169704	1
FAVIDE	55	carface	threequarter1	face	2672428	1
FAVIDE	56	carface	threequarter1	face	5717414	1
FAVIDE	57	carface	threequarter1	face	3259491	1
FAVIDE	58	carface	threequarter1	face	1352243	1
FAVIDE	59	carface	threequarter1	face	3756292	1
FAVIDE	60	carface	threequarter1	face	3724302	1
FAVIDE	1	carface	front1	car	4402547	1
FAVIDE	2	carface	front1	car	4015295	0
FAVIDE	3	carface	front1	car	1684271	1
FAVIDE	4	carface	front1	car	1954909	0
FAVIDE	5	carface	front1	car	1246573	0
FAVIDE	6	carface	front1	car	0.990733	1
FAVIDE	7	carface	front1	car	1418727	0
FAVIDE	8	carface	front1	car	1379860	0
FAVIDE	9	carface	front1	car	2438326	1
FAVIDE	10	carface	front1	car	1197177	1
FAVIDE	11	carface	front1	face	1671575	1
FAVIDE	12	carface	front1	face	1622679	0
FAVIDE	13	carface	front1	face	1368068	1
FAVIDE	14	carface	front1	face	1331724	1
FAVIDE	15	carface	front1	face	2040370	1
FAVIDE	16	carface	front1	face	1287931	1
FAVIDE	17	carface	front1	face	1815185	1
FAVIDE	18	carface	front1	face	1872600	0
FAVIDE	19	carface	front1	face	1263689	1
FAVIDE	20	carface	front1	face	1463122	1
FAVIDE	21	carface	profile3	car	4622428	1
FAVIDE	22	carface	profile3	car	1777782	0
FAVIDE	23	carface	profile3	car	1835733	1
FAVIDE	24	carface	profile3	car	2796197	1
FAVIDE	25	carface	profile3	car	1203807	0
FAVIDE	26	carface	profile3	car	1606547	1
FAVIDE	27	carface	profile3	car	1904963	0
FAVIDE	28	carface	profile3	car	1982598	0
FAVIDE	29	carface	profile3	car	1392302	1
FAVIDE	30	carface	profile3	car	1563488	0
FAVIDE	31	carface	profile3	face	1646525	1
FAVIDE	32	carface	profile3	face	1309878	1
FAVIDE	33	carface	profile3	face	1547418	1
FAVIDE	34	carface	profile3	face	2110948	0
FAVIDE	35	carface	profile3	face	1626987	0
FAVIDE	36	carface	profile3	face	1731845	0
FAVIDE	37	carface	profile3	face	3127866	1
FAVIDE	38	carface	profile3	face	1330938	1
FAVIDE	39	carface	profile3	face	2119518	0
FAVIDE	40	carface	profile3	face	1659449	1
FAVIDE	41	carface	threequarter2	car	5294835	1
FAVIDE	42	carface	threequarter2	car	2310460	1
FAVIDE	43	carface	threequarter2	car	1659490	0
FAVIDE	44	carface	threequarter2	car	1443786	1
FAVIDE	45	carface	threequarter2	car	2171840	0
FAVIDE	46	carface	threequarter2	car	1510121	0
FAVIDE	47	carface	threequarter2	car	5019203	1
FAVIDE	48	carface	threequarter2	car	1462283	0
FAVIDE	49	carface	threequarter2	car	1493949	0
FAVIDE	50	carface	threequarter2	car	0.948267	1
FAVIDE	51	carface	threequarter2	face	3842046	1
FAVIDE	52	carface	threequarter2	face	2710909	1
FAVIDE	53	carface	threequarter2	face	2346683	1
FAVIDE	54	carface	threequarter2	face	1645135	1
FAVIDE	55	carface	threequarter2	face	1516467	0
FAVIDE	56	carface	threequarter2	face	2114202	1
FAVIDE	57	carface	threequarter2	face	2134232	1
FAVIDE	58	carface	threequarter2	face	1946333	1
FAVIDE	59	carface	threequarter2	face	2005824	0
FAVIDE	60	carface	threequarter2	face	1862660	1
FAVIDE	1	carface	front1	car	2258127	0
FAVIDE	2	carface	front1	car	3072581	0
FAVIDE	3	carface	front1	car	2980806	0
FAVIDE	4	carface	front1	car	2212802	1
FAVIDE	5	carface	front1	car	1372668	1
FAVIDE	6	carface	front1	car	1383977	1
FAVIDE	7	carface	front1	car	1922414	0
FAVIDE	8	carface	front1	car	1910737	1
FAVIDE	9	carface	front1	car	3507341	0
FAVIDE	10	carface	front1	car	3661793	1
FAVIDE	11	carface	front1	face	2265857	1
FAVIDE	12	carface	front1	face	1903512	1
FAVIDE	13	carface	front1	face	3484701	1
FAVIDE	14	carface	front1	face	1959770	0
FAVIDE	15	carface	front1	face	1738631	1
FAVIDE	16	carface	front1	face	1846571	0
FAVIDE	17	carface	front1	face	2285824	0
FAVIDE	18	carface	front1	face	1499116	0
FAVIDE	19	carface	front1	face	1536511	1
FAVIDE	20	carface	front1	face	6036949	0
FAVIDE	21	carface	profile3	car	2831842	1
FAVIDE	22	carface	profile3	car	1829989	1
FAVIDE	23	carface	profile3	car	1717865	1
FAVIDE	24	carface	profile3	car	2178889	0
FAVIDE	25	carface	profile3	car	0.972612	1
FAVIDE	26	carface	profile3	car	5168394	1
FAVIDE	27	carface	profile3	car	1741459	1
FAVIDE	28	carface	profile3	car	2833374	1
FAVIDE	29	carface	profile3	car	2903666	1
FAVIDE	30	carface	profile3	car	2795058	0
FAVIDE	31	carface	profile3	face	1803172	1
FAVIDE	32	carface	profile3	face	1828464	1
FAVIDE	33	carface	profile3	face	2452207	1
FAVIDE	34	carface	profile3	face	2970320	0
FAVIDE	35	carface	profile3	face	1531091	1
FAVIDE	36	carface	profile3	face	1335426	0
FAVIDE	37	carface	profile3	face	1692049	0
FAVIDE	38	carface	profile3	face	1530149	1
FAVIDE	39	carface	profile3	face	2406475	0
FAVIDE	40	carface	profile3	face	1822813	1
FAVIDE	41	facecar	threequarter2	face	2550091	1
FAVIDE	42	facecar	threequarter2	face	3080075	0
FAVIDE	43	facecar	threequarter2	face	2299799	1
FAVIDE	44	facecar	threequarter2	face	2408146	0
FAVIDE	45	facecar	threequarter2	face	1976392	1
FAVIDE	46	facecar	threequarter2	face	2251394	1
FAVIDE	47	facecar	threequarter2	face	4353930	1
FAVIDE	48	facecar	threequarter2	face	1976885	1
FAVIDE	49	facecar	threequarter2	face	2835231	0
FAVIDE	50	facecar	threequarter2	face	1689330	1
FAVIDE	51	facecar	threequarter2	car	2199209	1
FAVIDE	52	facecar	threequarter2	car	2247937	1
FAVIDE	53	facecar	threequarter2	car	1686468	1
FAVIDE	54	facecar	threequarter2	car	1412461	1
FAVIDE	55	facecar	threequarter2	car	2365715	0
FAVIDE	56	facecar	threequarter2	car	1479246	1
FAVIDE	57	facecar	threequarter2	car	1429666	1
FAVIDE	58	facecar	threequarter2	car	2846155	1
FAVIDE	59	facecar	threequarter2	car	2195547	0
FAVIDE	60	facecar	threequarter2	car	1492034	1
FAVIDE	1	carface	front2	car	1841093	1
FAVIDE	2	carface	front2	car	2002952	1
FAVIDE	3	carface	front2	car	1932467	1
FAVIDE	4	carface	front2	car	1464837	1
FAVIDE	5	carface	front2	car	2863972	0
FAVIDE	6	carface	front2	car	1413397	1
FAVIDE	7	carface	front2	car	2063041	1
FAVIDE	8	carface	front2	car	2181957	1
FAVIDE	9	carface	front2	car	1560051	1
FAVIDE	10	carface	front2	car	1491272	1
FAVIDE	11	carface	front2	face	2178459	1
FAVIDE	12	carface	front2	face	1803262	1
FAVIDE	13	carface	front2	face	1557131	1
FAVIDE	14	carface	front2	face	1712732	1
FAVIDE	15	carface	front2	face	1478317	0
FAVIDE	16	carface	front2	face	1117319	1
FAVIDE	17	carface	front2	face	1859726	1
FAVIDE	18	carface	front2	face	0.987480	1
FAVIDE	19	carface	front2	face	1887545	0
FAVIDE	20	carface	front2	face	1229190	1
FAVIDE	21	carface	profile1	car	1232934	1
FAVIDE	22	carface	profile1	car	1018590	0
FAVIDE	23	carface	profile1	car	1740752	1
FAVIDE	24	carface	profile1	car	1441463	0
FAVIDE	25	carface	profile1	car	1418654	0
FAVIDE	26	carface	profile1	car	2171819	0
FAVIDE	27	carface	profile1	car	1021838	1
FAVIDE	28	carface	profile1	car	1199575	1
FAVIDE	29	carface	profile1	car	1673690	0
FAVIDE	30	carface	profile1	car	1416544	1
FAVIDE	31	carface	profile1	face	2050012	1
FAVIDE	32	carface	profile1	face	1809188	0
FAVIDE	33	carface	profile1	face	1298503	1
FAVIDE	34	carface	profile1	face	1328827	0
FAVIDE	35	carface	profile1	face	1270959	0
FAVIDE	36	carface	profile1	face	1350388	0
FAVIDE	37	carface	profile1	face	1075733	1
FAVIDE	38	carface	profile1	face	0.619118	1
FAVIDE	39	carface	profile1	face	0.901838	1
FAVIDE	40	carface	profile1	face	0.660506	1
FAVIDE	41	carface	threequarter3	car	1754312	0
FAVIDE	42	carface	threequarter3	car	1085691	1
FAVIDE	43	carface	threequarter3	car	1284794	0
FAVIDE	44	carface	threequarter3	car	1418855	0
FAVIDE	45	carface	threequarter3	car	1929903	0
FAVIDE	46	carface	threequarter3	car	1430279	1
FAVIDE	47	carface	threequarter3	car	1694698	0
FAVIDE	48	carface	threequarter3	car	1804867	0
FAVIDE	49	carface	threequarter3	car	1950057	1
FAVIDE	50	carface	threequarter3	car	1705698	0
FAVIDE	51	carface	threequarter3	face	1335089	1
FAVIDE	52	carface	threequarter3	face	1140869	1
FAVIDE	53	carface	threequarter3	face	1641437	0
FAVIDE	54	carface	threequarter3	face	1506399	1
FAVIDE	55	carface	threequarter3	face	1544373	1
FAVIDE	56	carface	threequarter3	face	1373406	0
FAVIDE	57	carface	threequarter3	face	1113071	0
FAVIDE	58	carface	threequarter3	face	1015064	1
FAVIDE	59	carface	threequarter3	face	1018406	1
FAVIDE	60	carface	threequarter3	face	1075859	1
FAVIDE	1	carface	front1	car	3920980	1
FAVIDE	2	carface	front1	car	1322056	1
FAVIDE	3	carface	front1	car	1479513	1
FAVIDE	4	carface	front1	car	4942042	0
FAVIDE	5	carface	front1	car	1708669	1
FAVIDE	6	carface	front1	car	4322177	1
FAVIDE	7	carface	front1	car	3290281	1
FAVIDE	8	carface	front1	car	6885645	0
FAVIDE	9	carface	front1	car	1251322	1
FAVIDE	10	carface	front1	car	4515327	1
FAVIDE	11	carface	front1	face	2875138	1
FAVIDE	12	carface	front1	face	1728196	1
FAVIDE	13	carface	front1	face	1428092	1
FAVIDE	14	carface	front1	face	1260634	1
FAVIDE	15	carface	front1	face	1356138	1
FAVIDE	16	carface	front1	face	1472059	1
FAVIDE	17	carface	front1	face	3302962	1
FAVIDE	18	carface	front1	face	1854364	1
FAVIDE	19	carface	front1	face	3309571	1
FAVIDE	20	carface	front1	face	3160416	1
FAVIDE	21	carface	profile2	car	3430249	1
FAVIDE	22	carface	profile2	car	3723187	1
FAVIDE	23	carface	profile2	car	3092636	1
FAVIDE	24	carface	profile2	car	3912382	1
FAVIDE	25	carface	profile2	car	10346044	1
FAVIDE	26	carface	profile2	car	5303729	1
FAVIDE	27	carface	profile2	car	2534970	1
FAVIDE	28	carface	profile2	car	1545665	1
FAVIDE	29	carface	profile2	car	3685377	1
FAVIDE	30	carface	profile2	car	2368107	1
FAVIDE	31	carface	profile2	face	1809763	1
FAVIDE	32	carface	profile2	face	1619003	1
FAVIDE	33	carface	profile2	face	3811897	1
FAVIDE	34	carface	profile2	face	2761748	1
FAVIDE	35	carface	profile2	face	2067392	1
FAVIDE	36	carface	profile2	face	1937416	1
FAVIDE	37	carface	profile2	face	2685170	1
FAVIDE	38	carface	profile2	face	1377573	1
FAVIDE	39	carface	profile2	face	11564145	0
FAVIDE	40	carface	profile2	face	2079151	1
FAVIDE	41	carface	threequarter3	car	2668595	0
FAVIDE	42	carface	threequarter3	car	3577480	0
FAVIDE	43	carface	threequarter3	car	1521136	1
FAVIDE	44	carface	threequarter3	car	3190366	0
FAVIDE	45	carface	threequarter3	car	2030031	1
FAVIDE	46	carface	threequarter3	car	6429465	1
FAVIDE	47	carface	threequarter3	car	1374264	1
FAVIDE	48	carface	threequarter3	car	2761502	1
FAVIDE	49	carface	threequarter3	car	1147142	1
FAVIDE	50	carface	threequarter3	car	1839531	1
FAVIDE	51	carface	threequarter3	face	17279237	1
FAVIDE	52	carface	threequarter3	face	1148821	1
FAVIDE	53	carface	threequarter3	face	1713027	1
FAVIDE	54	carface	threequarter3	face	4109601	1
FAVIDE	55	carface	threequarter3	face	1414914	1
FAVIDE	56	carface	threequarter3	face	5936313	0
FAVIDE	57	carface	threequarter3	face	1341283	1
FAVIDE	58	carface	threequarter3	face	2153864	1
FAVIDE	59	carface	threequarter3	face	11060572	0
FAVIDE	60	carface	threequarter3	face	2324367	1
FAVIDE	1	facecar	front2	face	1290396	1
FAVIDE	2	facecar	front2	face	1281110	0
FAVIDE	3	facecar	front2	face	0.759821	1
FAVIDE	4	facecar	front2	face	3603946	0
FAVIDE	5	facecar	front2	face	2138370	1
FAVIDE	6	facecar	front2	face	1726396	1
FAVIDE	7	facecar	front2	face	4299754	1
FAVIDE	8	facecar	front2	face	2693020	1
FAVIDE	9	facecar	front2	face	3257001	1
FAVIDE	10	facecar	front2	face	2173906	1
FAVIDE	11	facecar	front2	car	2720225	1
FAVIDE	12	facecar	front2	car	2946850	0
FAVIDE	13	facecar	front2	car	4076757	1
FAVIDE	14	facecar	front2	car	3432246	1
FAVIDE	15	facecar	front2	car	2142248	1
FAVIDE	16	facecar	front2	car	1905455	1
FAVIDE	17	facecar	front2	car	1774412	1
FAVIDE	18	facecar	front2	car	3481134	1
FAVIDE	19	facecar	front2	car	1508170	1
FAVIDE	20	facecar	front2	car	1290553	1
FAVIDE	21	facecar	profile3	face	3194019	1
FAVIDE	22	facecar	profile3	face	4073956	1
FAVIDE	23	facecar	profile3	face	3325398	1
FAVIDE	24	facecar	profile3	face	1351478	1
FAVIDE	25	facecar	profile3	face	1531342	1
FAVIDE	26	facecar	profile3	face	1735669	0
FAVIDE	27	facecar	profile3	face	1723679	1
FAVIDE	28	facecar	profile3	face	1744574	0
FAVIDE	29	facecar	profile3	face	1219749	1
FAVIDE	30	facecar	profile3	face	1197241	0
FAVIDE	31	facecar	profile3	car	1047507	1
FAVIDE	32	facecar	profile3	car	1279855	1
FAVIDE	33	facecar	profile3	car	1119461	1
FAVIDE	34	facecar	profile3	car	0.916988	1
FAVIDE	35	facecar	profile3	car	1107845	1
FAVIDE	36	facecar	profile3	car	0.946221	1
FAVIDE	37	facecar	profile3	car	0.910839	1
FAVIDE	38	facecar	profile3	car	0.789594	0
FAVIDE	39	facecar	profile3	car	0.993089	1
FAVIDE	40	facecar	profile3	car	0.724397	1
FAVIDE	41	facecar	threequarter1	face	3031075	0
FAVIDE	42	facecar	threequarter1	face	2148938	1
FAVIDE	43	facecar	threequarter1	face	3023379	1
FAVIDE	44	facecar	threequarter1	face	2974077	1
FAVIDE	45	facecar	threequarter1	face	2878511	1
FAVIDE	46	facecar	threequarter1	face	2947621	0
FAVIDE	47	facecar	threequarter1	face	2461205	1
FAVIDE	48	facecar	threequarter1	face	2531458	1
FAVIDE	49	facecar	threequarter1	face	2302189	1
FAVIDE	50	facecar	threequarter1	face	2443223	0
FAVIDE	51	facecar	threequarter1	car	2473862	1
FAVIDE	52	facecar	threequarter1	car	2423492	1
FAVIDE	53	facecar	threequarter1	car	1663214	1
FAVIDE	54	facecar	threequarter1	car	2919540	0
FAVIDE	55	facecar	threequarter1	car	3105804	0
FAVIDE	56	facecar	threequarter1	car	1828697	1
FAVIDE	57	facecar	threequarter1	car	2581009	0
FAVIDE	58	facecar	threequarter1	car	1733860	1
FAVIDE	59	facecar	threequarter1	car	1378596	1
FAVIDE	60	facecar	threequarter1	car	1765862	1
FAVIDE	1	facecar	front3	face	2776646	1
FAVIDE	2	facecar	front3	face	1425679	1
FAVIDE	3	facecar	front3	face	3498830	1
FAVIDE	4	facecar	front3	face	2860994	1
FAVIDE	5	facecar	front3	face	2338637	1
FAVIDE	6	facecar	front3	face	3045620	0
FAVIDE	7	facecar	front3	face	2339514	1
FAVIDE	8	facecar	front3	face	1774516	1
FAVIDE	9	facecar	front3	face	1113269	0
FAVIDE	10	facecar	front3	face	4142879	0
FAVIDE	11	facecar	front3	car	4278748	0
FAVIDE	12	facecar	front3	car	1609197	1
FAVIDE	13	facecar	front3	car	2170778	1
FAVIDE	14	facecar	front3	car	1636769	0
FAVIDE	15	facecar	front3	car	1076970	1
FAVIDE	16	facecar	front3	car	2244124	0
FAVIDE	17	facecar	front3	car	3131175	1
FAVIDE	18	facecar	front3	car	2916999	0
FAVIDE	19	facecar	front3	car	1175567	1
FAVIDE	20	facecar	front3	car	1571174	1
FAVIDE	21	facecar	profile1	face	5020426	1
FAVIDE	22	facecar	profile1	face	5879561	1
FAVIDE	23	facecar	profile1	face	3583336	0
FAVIDE	24	facecar	profile1	face	6110220	0
FAVIDE	25	facecar	profile1	face	4372295	0
FAVIDE	26	facecar	profile1	face	4386562	1
FAVIDE	27	facecar	profile1	face	2208112	1
FAVIDE	28	facecar	profile1	face	1912686	1
FAVIDE	29	facecar	profile1	face	3268963	1
FAVIDE	30	facecar	profile1	face	6193235	1
FAVIDE	31	facecar	profile1	car	3739861	0
FAVIDE	32	facecar	profile1	car	1820328	1
FAVIDE	33	facecar	profile1	car	2284935	0
FAVIDE	34	facecar	profile1	car	2417887	1
FAVIDE	35	facecar	profile1	car	1273602	1
FAVIDE	36	facecar	profile1	car	1673022	0
FAVIDE	37	facecar	profile1	car	2527847	1
FAVIDE	38	facecar	profile1	car	3235105	0
FAVIDE	39	facecar	profile1	car	3560748	0
FAVIDE	40	facecar	profile1	car	1864995	1
FAVIDE	41	facecar	threequarter2	face	3088727	1
FAVIDE	42	facecar	threequarter2	face	2756615	1
FAVIDE	43	facecar	threequarter2	face	3526259	0
FAVIDE	44	facecar	threequarter2	face	2479961	1
FAVIDE	45	facecar	threequarter2	face	2532801	1
FAVIDE	46	facecar	threequarter2	face	2119474	1
FAVIDE	47	facecar	threequarter2	face	2419473	1
FAVIDE	48	facecar	threequarter2	face	2306817	1
FAVIDE	49	facecar	threequarter2	face	3599363	1
FAVIDE	50	facecar	threequarter2	face	2557594	1
FAVIDE	51	facecar	threequarter2	car	3287605	1
FAVIDE	52	facecar	threequarter2	car	3226981	1
FAVIDE	53	facecar	threequarter2	car	2337155	1
FAVIDE	54	facecar	threequarter2	car	2508172	1
FAVIDE	55	facecar	threequarter2	car	8456241	0
FAVIDE	56	facecar	threequarter2	car	1572202	1
FAVIDE	57	facecar	threequarter2	car	2855310	0
FAVIDE	58	facecar	threequarter2	car	3020696	1
FAVIDE	59	facecar	threequarter2	car	1603393	1
FAVIDE	60	facecar	threequarter2	car	4404853	1
FAVIDE	1	carface	front2	car	3449555	0
FAVIDE	2	carface	front2	car	5646051	1
FAVIDE	3	carface	front2	car	2735388	1
FAVIDE	4	carface	front2	car	1898848	0
FAVIDE	5	carface	front2	car	3143870	0
FAVIDE	6	carface	front2	car	3121467	1
FAVIDE	7	carface	front2	car	2243248	0
FAVIDE	8	carface	front2	car	7330266	1
FAVIDE	9	carface	front2	car	3581586	1
FAVIDE	10	carface	front2	car	2387693	1
FAVIDE	11	carface	front2	face	9764540	0
FAVIDE	12	carface	front2	face	2631166	1
FAVIDE	13	carface	front2	face	2717529	1
FAVIDE	14	carface	front2	face	6960532	0
FAVIDE	15	carface	front2	face	5634392	0
FAVIDE	16	carface	front2	face	3635940	1
FAVIDE	17	carface	front2	face	3040506	0
FAVIDE	18	carface	front2	face	2878575	0
FAVIDE	19	carface	front2	face	4611335	0
FAVIDE	20	carface	front2	face	9415107	1
FAVIDE	21	carface	profile1	car	6060555	0
FAVIDE	22	carface	profile1	car	2775897	1
FAVIDE	23	carface	profile1	car	46640968	0
FAVIDE	24	carface	profile1	car	3557651	0
FAVIDE	25	carface	profile1	car	4621841	0
FAVIDE	26	carface	profile1	car	3761634	1
FAVIDE	27	carface	profile1	car	13574817	1
FAVIDE	28	carface	profile1	car	7046292	1
FAVIDE	29	carface	profile1	car	7861387	1
FAVIDE	30	carface	profile1	car	6114131	0
FAVIDE	31	carface	profile1	face	7026666	0
FAVIDE	32	carface	profile1	face	3802727	0
FAVIDE	33	carface	profile1	face	4104535	1
FAVIDE	34	carface	profile1	face	3535120	1
FAVIDE	35	carface	profile1	face	3416033	1
FAVIDE	36	carface	profile1	face	3885809	0
FAVIDE	37	carface	profile1	face	3301498	1
FAVIDE	38	carface	profile1	face	2520226	1
FAVIDE	39	carface	profile1	face	4163521	1
FAVIDE	40	carface	profile1	face	6587209	1
FAVIDE	41	carface	threequarter3	car	6336054	1
FAVIDE	42	carface	threequarter3	car	3564559	1
FAVIDE	43	carface	threequarter3	car	2763943	1
FAVIDE	44	carface	threequarter3	car	14116164	1
FAVIDE	45	carface	threequarter3	car	2076710	1
FAVIDE	46	carface	threequarter3	car	4490844	1
FAVIDE	47	carface	threequarter3	car	3228232	0
FAVIDE	48	carface	threequarter3	car	4698428	0
FAVIDE	49	carface	threequarter3	car	3915479	0
FAVIDE	50	carface	threequarter3	car	2276483	0
FAVIDE	51	carface	threequarter3	face	2337942	0
FAVIDE	52	carface	threequarter3	face	5378937	0
FAVIDE	53	carface	threequarter3	face	1983538	0
FAVIDE	54	carface	threequarter3	face	3073355	1
FAVIDE	55	carface	threequarter3	face	4005038	0
FAVIDE	56	carface	threequarter3	face	3882500	1
FAVIDE	57	carface	threequarter3	face	3124919	1
FAVIDE	58	carface	threequarter3	face	3207242	0
FAVIDE	59	carface	threequarter3	face	8923223	1
FAVIDE	60	carface	threequarter3	face	4755891	1
FAVIDE	1	facecar	front1	face	8824339	1
FAVIDE	2	facecar	front1	face	3123802	1
FAVIDE	3	facecar	front1	face	1606206	1
FAVIDE	4	facecar	front1	face	2367784	1
FAVIDE	5	facecar	front1	face	5049462	1
FAVIDE	6	facecar	front1	face	1841095	1
FAVIDE	7	facecar	front1	face	3904960	1
FAVIDE	8	facecar	front1	face	2248642	1
FAVIDE	9	facecar	front1	face	2565664	1
FAVIDE	10	facecar	front1	face	1710757	1
FAVIDE	11	facecar	front1	car	3953469	1
FAVIDE	12	facecar	front1	car	3271819	0
FAVIDE	13	facecar	front1	car	6506570	0
FAVIDE	14	facecar	front1	car	4887922	0
FAVIDE	15	facecar	front1	car	1838949	1
FAVIDE	16	facecar	front1	car	3748315	1
FAVIDE	17	facecar	front1	car	2202199	1
FAVIDE	18	facecar	front1	car	2673259	1
FAVIDE	19	facecar	front1	car	4486477	1
FAVIDE	20	facecar	front1	car	2631990	0
FAVIDE	21	facecar	profile2	face	1883054	1
FAVIDE	22	facecar	profile2	face	3927759	1
FAVIDE	23	facecar	profile2	face	4407502	1
FAVIDE	24	facecar	profile2	face	2644283	1
FAVIDE	25	facecar	profile2	face	1746945	1
FAVIDE	26	facecar	profile2	face	1558018	1
FAVIDE	27	facecar	profile2	face	2351371	1
FAVIDE	28	facecar	profile2	face	2719961	1
FAVIDE	29	facecar	profile2	face	9448860	1
FAVIDE	30	facecar	profile2	face	7548026	0
FAVIDE	31	facecar	profile2	car	3823008	1
FAVIDE	32	facecar	profile2	car	3978733	1
FAVIDE	33	facecar	profile2	car	2456225	1
FAVIDE	34	facecar	profile2	car	4782455	1
FAVIDE	35	facecar	profile2	car	7521945	1
FAVIDE	36	facecar	profile2	car	2953457	0
FAVIDE	37	facecar	profile2	car	1657443	1
FAVIDE	38	facecar	profile2	car	2879379	1
FAVIDE	39	facecar	profile2	car	1682197	1
FAVIDE	40	facecar	profile2	car	2702644	1
FAVIDE	41	facecar	threequarter3	face	4012051	1
FAVIDE	42	facecar	threequarter3	face	2417209	1
FAVIDE	43	facecar	threequarter3	face	30432717	0
FAVIDE	44	facecar	threequarter3	face	6058778	1
FAVIDE	45	facecar	threequarter3	face	14082885	1
FAVIDE	46	facecar	threequarter3	face	17658677	1
FAVIDE	47	facecar	threequarter3	face	3504122	0
FAVIDE	48	facecar	threequarter3	face	3641016	1
FAVIDE	49	facecar	threequarter3	face	5301846	1
FAVIDE	50	facecar	threequarter3	face	6045210	1
FAVIDE	51	facecar	threequarter3	car	5044522	0
FAVIDE	52	facecar	threequarter3	car	4852896	0
FAVIDE	53	facecar	threequarter3	car	5117141	0
FAVIDE	54	facecar	threequarter3	car	2842668	0
FAVIDE	55	facecar	threequarter3	car	3711510	1
FAVIDE	56	facecar	threequarter3	car	3209530	1
FAVIDE	57	facecar	threequarter3	car	2062986	1
FAVIDE	58	facecar	threequarter3	car	2157174	1
FAVIDE	59	facecar	threequarter3	car	1479096	1
FAVIDE	60	facecar	threequarter3	car	8436791	1
FAVIDE	1	facecar	front2	face	2191502	1
FAVIDE	2	facecar	front2	face	6785113	0
FAVIDE	3	facecar	front2	face	4658679	1
FAVIDE	4	facecar	front2	face	3924974	1
FAVIDE	5	facecar	front2	face	1878061	1
FAVIDE	6	facecar	front2	face	2556559	1
FAVIDE	7	facecar	front2	face	6238406	1
FAVIDE	8	facecar	front2	face	4183581	1
FAVIDE	9	facecar	front2	face	4054144	0
FAVIDE	10	facecar	front2	face	6074195	1
FAVIDE	11	facecar	front2	car	3625495	1
FAVIDE	12	facecar	front2	car	4815130	0
FAVIDE	13	facecar	front2	car	3635367	0
FAVIDE	14	facecar	front2	car	7256818	0
FAVIDE	15	facecar	front2	car	3055664	0
FAVIDE	16	facecar	front2	car	4324873	0
FAVIDE	17	facecar	front2	car	3493417	1
FAVIDE	18	facecar	front2	car	6304740	1
FAVIDE	19	facecar	front2	car	1606466	1
FAVIDE	20	facecar	front2	car	3408744	1
FAVIDE	21	facecar	profile3	face	4247531	1
FAVIDE	22	facecar	profile3	face	2889285	1
FAVIDE	23	facecar	profile3	face	15677293	1
FAVIDE	24	facecar	profile3	face	3613143	0
FAVIDE	25	facecar	profile3	face	3651524	1
FAVIDE	26	facecar	profile3	face	5086293	1
FAVIDE	27	facecar	profile3	face	2590576	1
FAVIDE	28	facecar	profile3	face	2479144	1
FAVIDE	29	facecar	profile3	face	4035802	0
FAVIDE	30	facecar	profile3	face	3797334	1
FAVIDE	31	facecar	profile3	car	9192276	0
FAVIDE	32	facecar	profile3	car	18205910	1
FAVIDE	33	facecar	profile3	car	2004152	1
FAVIDE	34	facecar	profile3	car	3699684	0
FAVIDE	35	facecar	profile3	car	1941840	1
FAVIDE	36	facecar	profile3	car	4985388	1
FAVIDE	37	facecar	profile3	car	1861917	1
FAVIDE	38	facecar	profile3	car	3820325	1
FAVIDE	39	facecar	profile3	car	3905440	0
FAVIDE	40	facecar	profile3	car	4703724	0
FAVIDE	41	facecar	threequarter1	face	2009943	1
FAVIDE	42	facecar	threequarter1	face	2849921	0
FAVIDE	43	facecar	threequarter1	face	3246966	1
FAVIDE	44	facecar	threequarter1	face	2163779	1
FAVIDE	45	facecar	threequarter1	face	3154793	1
FAVIDE	46	facecar	threequarter1	face	2827706	1
FAVIDE	47	facecar	threequarter1	face	7690692	1
FAVIDE	48	facecar	threequarter1	face	2482158	1
FAVIDE	49	facecar	threequarter1	face	4991303	0
FAVIDE	50	facecar	threequarter1	face	2699168	1
FAVIDE	51	facecar	threequarter1	car	6027710	0
FAVIDE	52	facecar	threequarter1	car	1988740	1
FAVIDE	53	facecar	threequarter1	car	3662267	0
FAVIDE	54	facecar	threequarter1	car	5367031	1
FAVIDE	55	facecar	threequarter1	car	3395543	1
FAVIDE	56	facecar	threequarter1	car	1818640	1
FAVIDE	57	facecar	threequarter1	car	14714692	0
FAVIDE	58	facecar	threequarter1	car	2746816	1
FAVIDE	59	facecar	threequarter1	car	1668422	1
FAVIDE	60	facecar	threequarter1	car	1400465	0
FAVIDE	1	carface	front3	car	3021492	1
FAVIDE	2	carface	front3	car	2418358	0
FAVIDE	3	carface	front3	car	3327830	1
FAVIDE	4	carface	front3	car	1440514	0
FAVIDE	5	carface	front3	car	1727512	1
FAVIDE	6	carface	front3	car	1643623	1
FAVIDE	7	carface	front3	car	1433620	1
FAVIDE	8	carface	front3	car	5306197	1
FAVIDE	9	carface	front3	car	2015865	1
FAVIDE	10	carface	front3	car	1271165	1
FAVIDE	11	carface	front3	face	2276853	1
FAVIDE	12	carface	front3	face	2594844	0
FAVIDE	13	carface	front3	face	1498654	0
FAVIDE	14	carface	front3	face	2232453	1
FAVIDE	15	carface	front3	face	1965826	1
FAVIDE	16	carface	front3	face	1824590	1
FAVIDE	17	carface	front3	face	3569042	1
FAVIDE	18	carface	front3	face	1592607	1
FAVIDE	19	carface	front3	face	4376900	1
FAVIDE	20	carface	front3	face	1861761	1
FAVIDE	21	carface	profile2	car	3586926	1
FAVIDE	22	carface	profile2	car	2425622	1
FAVIDE	23	carface	profile2	car	1417166	1
FAVIDE	24	carface	profile2	car	14882186	0
FAVIDE	25	carface	profile2	car	5115212	1
FAVIDE	26	carface	profile2	car	5650792	1
FAVIDE	27	carface	profile2	car	1099649	1
FAVIDE	28	carface	profile2	car	1754051	1
FAVIDE	29	carface	profile2	car	1061364	0
FAVIDE	30	carface	profile2	car	2877130	1
FAVIDE	31	carface	profile2	face	3305806	0
FAVIDE	32	carface	profile2	face	1828514	1
FAVIDE	33	carface	profile2	face	1564363	1
FAVIDE	34	carface	profile2	face	9287340	1
FAVIDE	35	carface	profile2	face	14977486	1
FAVIDE	36	carface	profile2	face	2710640	1
FAVIDE	37	carface	profile2	face	2466407	1
FAVIDE	38	carface	profile2	face	1855795	1
FAVIDE	39	carface	profile2	face	4254988	1
FAVIDE	40	carface	profile2	face	2778720	0
FAVIDE	41	carface	threequarter1	car	18811273	0
FAVIDE	42	carface	threequarter1	car	1664302	1
FAVIDE	43	carface	threequarter1	car	4863111	0
FAVIDE	44	carface	threequarter1	car	4375814	1
FAVIDE	45	carface	threequarter1	car	2174009	1
FAVIDE	46	carface	threequarter1	car	2501945	1
FAVIDE	47	carface	threequarter1	car	6416650	1
FAVIDE	48	carface	threequarter1	car	16752729	0
FAVIDE	49	carface	threequarter1	car	2890265	1
FAVIDE	50	carface	threequarter1	car	3156280	0
FAVIDE	51	carface	threequarter1	face	4970999	0
FAVIDE	52	carface	threequarter1	face	15256388	1
FAVIDE	53	carface	threequarter1	face	2337796	0
FAVIDE	54	carface	threequarter1	face	2211393	1
FAVIDE	55	carface	threequarter1	face	7057542	1
FAVIDE	56	carface	threequarter1	face	1689335	1
FAVIDE	57	carface	threequarter1	face	2055462	1
FAVIDE	58	carface	threequarter1	face	1302234	1
FAVIDE	59	carface	threequarter1	face	1562339	1
FAVIDE	60	carface	threequarter1	face	1573236	1
FAVIDE	1	carface	front2	car	5148376	0
FAVIDE	2	carface	front2	car	1283101	0
FAVIDE	3	carface	front2	car	3954385	0
FAVIDE	4	carface	front2	car	2834099	1
FAVIDE	5	carface	front2	car	1960170	0
FAVIDE	6	carface	front2	car	4355561	1
FAVIDE	7	carface	front2	car	1490103	0
FAVIDE	8	carface	front2	car	5633078	1
FAVIDE	9	carface	front2	car	2298686	1
FAVIDE	10	carface	front2	car	3180881	1
FAVIDE	11	carface	front2	face	3804814	1
FAVIDE	12	carface	front2	face	1194674	0
FAVIDE	13	carface	front2	face	3926320	1
FAVIDE	14	carface	front2	face	4263588	0
FAVIDE	15	carface	front2	face	2130717	1
FAVIDE	16	carface	front2	face	1958807	1
FAVIDE	17	carface	front2	face	3393781	1
FAVIDE	18	carface	front2	face	3200994	1
FAVIDE	19	carface	front2	face	2199893	1
FAVIDE	20	carface	front2	face	2200453	1
FAVIDE	21	carface	profile1	car	4819768	0
FAVIDE	22	carface	profile1	car	4727176	1
FAVIDE	23	carface	profile1	car	6350765	0
FAVIDE	24	carface	profile1	car	2523130	1
FAVIDE	25	carface	profile1	car	3767187	0
FAVIDE	26	carface	profile1	car	2486379	1
FAVIDE	27	carface	profile1	car	2003093	1
FAVIDE	28	carface	profile1	car	2924310	1
FAVIDE	29	carface	profile1	car	1487404	1
FAVIDE	30	carface	profile1	car	2853817	0
FAVIDE	31	carface	profile1	face	3523128	1
FAVIDE	32	carface	profile1	face	1573206	1
FAVIDE	33	carface	profile1	face	2744865	1
FAVIDE	34	carface	profile1	face	2435547	1
FAVIDE	35	carface	profile1	face	2867039	1
FAVIDE	36	carface	profile1	face	3400534	0
FAVIDE	37	carface	profile1	face	1855124	0
FAVIDE	38	carface	profile1	face	2982860	0
FAVIDE	39	carface	profile1	face	2183386	0
FAVIDE	40	carface	profile1	face	3568878	0
FAVIDE	41	carface	threequarter3	car	3828884	1
FAVIDE	42	carface	threequarter3	car	3738079	1
FAVIDE	43	carface	threequarter3	car	3090659	0
FAVIDE	44	carface	threequarter3	car	2190465	0
FAVIDE	45	carface	threequarter3	car	2263535	1
FAVIDE	46	carface	threequarter3	car	2694074	1
FAVIDE	47	carface	threequarter3	car	1834581	1
FAVIDE	48	carface	threequarter3	car	2234266	1
FAVIDE	49	carface	threequarter3	car	1298264	1
FAVIDE	50	carface	threequarter3	car	1473004	1
FAVIDE	51	carface	threequarter3	face	1784000	0
FAVIDE	52	carface	threequarter3	face	1809969	0
FAVIDE	53	carface	threequarter3	face	1083198	1
FAVIDE	54	carface	threequarter3	face	2282175	1
FAVIDE	55	carface	threequarter3	face	1415450	0
FAVIDE	56	carface	threequarter3	face	1568538	0
FAVIDE	57	carface	threequarter3	face	1996149	1
FAVIDE	58	carface	threequarter3	face	1477369	1
FAVIDE	59	carface	threequarter3	face	2765173	0
FAVIDE	60	carface	threequarter3	face	1685861	0
FAVIDE	1	carface	front2	car	13583147	1
FAVIDE	2	carface	front2	car	4980118	1
FAVIDE	3	carface	front2	car	3047888	1
FAVIDE	4	carface	front2	car	3787646	1
FAVIDE	5	carface	front2	car	4026248	1
FAVIDE	6	carface	front2	car	3581067	1
FAVIDE	7	carface	front2	car	2995918	1
FAVIDE	8	carface	front2	car	3761047	1
FAVIDE	9	carface	front2	car	2166941	1
FAVIDE	10	carface	front2	car	7598717	1
FAVIDE	11	carface	front2	face	5229612	0
FAVIDE	12	carface	front2	face	3926273	1
FAVIDE	13	carface	front2	face	7975427	0
FAVIDE	14	carface	front2	face	5973894	1
FAVIDE	15	carface	front2	face	2600048	1
FAVIDE	16	carface	front2	face	2894350	1
FAVIDE	17	carface	front2	face	3032974	1
FAVIDE	18	carface	front2	face	2292605	1
FAVIDE	19	carface	front2	face	3305712	0
FAVIDE	20	carface	front2	face	2354355	1
FAVIDE	21	carface	profile1	car	3445951	0
FAVIDE	22	carface	profile1	car	1825162	1
FAVIDE	23	carface	profile1	car	1528386	1
FAVIDE	24	carface	profile1	car	2299283	0
FAVIDE	25	carface	profile1	car	3214303	1
FAVIDE	26	carface	profile1	car	1932563	1
FAVIDE	27	carface	profile1	car	3438686	1
FAVIDE	28	carface	profile1	car	2243924	1
FAVIDE	29	carface	profile1	car	1993638	1
FAVIDE	30	carface	profile1	car	2817768	1
FAVIDE	31	carface	profile1	face	2926551	1
FAVIDE	32	carface	profile1	face	1759309	1
FAVIDE	33	carface	profile1	face	4704657	1
FAVIDE	34	carface	profile1	face	11678746	1
FAVIDE	35	carface	profile1	face	3018731	1
FAVIDE	36	carface	profile1	face	4247895	1
FAVIDE	37	carface	profile1	face	3931695	1
FAVIDE	38	carface	profile1	face	3193959	1
FAVIDE	39	carface	profile1	face	4401559	1
FAVIDE	40	carface	profile1	face	4550462	1
FAVIDE	41	carface	threequarter3	car	2647760	1
FAVIDE	42	carface	threequarter3	car	2765529	0
FAVIDE	43	carface	threequarter3	car	1838518	1
FAVIDE	44	carface	threequarter3	car	3430248	0
FAVIDE	45	carface	threequarter3	car	1995355	1
FAVIDE	46	carface	threequarter3	car	2820286	1
FAVIDE	47	carface	threequarter3	car	2035321	1
FAVIDE	48	carface	threequarter3	car	6450853	1
FAVIDE	49	carface	threequarter3	car	1762821	1
FAVIDE	50	carface	threequarter3	car	2301450	1
FAVIDE	51	carface	threequarter3	face	2697694	1
FAVIDE	52	carface	threequarter3	face	2445551	1
FAVIDE	53	carface	threequarter3	face	2380452	1
FAVIDE	54	carface	threequarter3	face	2789369	1
FAVIDE	55	carface	threequarter3	face	2029675	1
FAVIDE	56	carface	threequarter3	face	5980926	1
FAVIDE	57	carface	threequarter3	face	3640702	1
FAVIDE	58	carface	threequarter3	face	3101535	0
FAVIDE	59	carface	threequarter3	face	4488545	0
FAVIDE	60	carface	threequarter3	face	3441943	1
FAVIDE	1	carface	front1	car	1935748	0
FAVIDE	2	carface	front1	car	1260564	1
FAVIDE	3	carface	front1	car	2737871	1
FAVIDE	4	carface	front1	car	2539612	1
FAVIDE	5	carface	front1	car	6956899	1
FAVIDE	6	carface	front1	car	1405310	1
FAVIDE	7	carface	front1	car	2333551	1
FAVIDE	8	carface	front1	car	2495257	1
FAVIDE	9	carface	front1	car	1635447	0
FAVIDE	10	carface	front1	car	2553700	1
FAVIDE	11	carface	front1	face	1465833	1
FAVIDE	12	carface	front1	face	1505769	1
FAVIDE	13	carface	front1	face	1247004	1
FAVIDE	14	carface	front1	face	1455223	1
FAVIDE	15	carface	front1	face	1397609	1
FAVIDE	16	carface	front1	face	1327552	1
FAVIDE	17	carface	front1	face	1564075	1
FAVIDE	18	carface	front1	face	1447192	1
FAVIDE	19	carface	front1	face	1149644	1
FAVIDE	20	carface	front1	face	1585780	1
FAVIDE	21	carface	profile3	car	3552580	1
FAVIDE	22	carface	profile3	car	8071578	0
FAVIDE	23	carface	profile3	car	2707714	1
FAVIDE	24	carface	profile3	car	5118017	0
FAVIDE	25	carface	profile3	car	3163717	0
FAVIDE	26	carface	profile3	car	6010469	1
FAVIDE	27	carface	profile3	car	1451485	1
FAVIDE	28	carface	profile3	car	3657171	0
FAVIDE	29	carface	profile3	car	2379147	0
FAVIDE	30	carface	profile3	car	4444061	1
FAVIDE	31	carface	profile3	face	3029442	1
FAVIDE	32	carface	profile3	face	0.955119	1
FAVIDE	33	carface	profile3	face	2815897	1
FAVIDE	34	carface	profile3	face	1677231	1
FAVIDE	35	carface	profile3	face	4027396	1
FAVIDE	36	carface	profile3	face	1640250	1
FAVIDE	37	carface	profile3	face	1376414	1
FAVIDE	38	carface	profile3	face	2928968	1
FAVIDE	39	carface	profile3	face	1058971	1
FAVIDE	40	carface	profile3	face	2082592	1
FAVIDE	41	carface	threequarter2	car	2472346	1
FAVIDE	42	carface	threequarter2	car	2651737	1
FAVIDE	43	carface	threequarter2	car	4551841	0
FAVIDE	44	carface	threequarter2	car	3772095	1
FAVIDE	45	carface	threequarter2	car	2259262	1
FAVIDE	46	carface	threequarter2	car	3567959	1
FAVIDE	47	carface	threequarter2	car	1215195	1
FAVIDE	48	carface	threequarter2	car	4871247	0
FAVIDE	49	carface	threequarter2	car	2327469	1
FAVIDE	50	carface	threequarter2	car	3537068	1
FAVIDE	51	carface	threequarter2	face	2311910	1
FAVIDE	52	carface	threequarter2	face	2987662	1
FAVIDE	53	carface	threequarter2	face	1659498	1
FAVIDE	54	carface	threequarter2	face	1706967	1
FAVIDE	55	carface	threequarter2	face	1583005	1
FAVIDE	56	carface	threequarter2	face	1193304	1
FAVIDE	57	carface	threequarter2	face	1659601	1
FAVIDE	58	carface	threequarter2	face	1489555	1
FAVIDE	59	carface	threequarter2	face	2791638	1
FAVIDE	60	carface	threequarter2	face	1711967	1
FAVIDE	1	facecar	front1	face	1419253	1
FAVIDE	2	facecar	front1	face	1916712	1
FAVIDE	3	facecar	front1	face	1641140	1
FAVIDE	4	facecar	front1	face	1881430	1
FAVIDE	5	facecar	front1	face	1887124	1
FAVIDE	6	facecar	front1	face	1500797	1
FAVIDE	7	facecar	front1	face	2330596	1
FAVIDE	8	facecar	front1	face	2413660	1
FAVIDE	9	facecar	front1	face	1797049	1
FAVIDE	10	facecar	front1	face	2662321	1
FAVIDE	11	facecar	front1	car	1835461	1
FAVIDE	12	facecar	front1	car	2388104	0
FAVIDE	13	facecar	front1	car	2444942	0
FAVIDE	14	facecar	front1	car	2907183	0
FAVIDE	15	facecar	front1	car	2846456	1
FAVIDE	16	facecar	front1	car	1931888	1
FAVIDE	17	facecar	front1	car	2143677	1
FAVIDE	18	facecar	front1	car	2146905	0
FAVIDE	19	facecar	front1	car	2245553	1
FAVIDE	20	facecar	front1	car	2163932	1
FAVIDE	21	facecar	profile2	face	1651707	1
FAVIDE	22	facecar	profile2	face	1890850	1
FAVIDE	23	facecar	profile2	face	1839142	1
FAVIDE	24	facecar	profile2	face	2903110	0
FAVIDE	25	facecar	profile2	face	2010481	1
FAVIDE	26	facecar	profile2	face	1914957	1
FAVIDE	27	facecar	profile2	face	2333485	1
FAVIDE	28	facecar	profile2	face	2055340	1
FAVIDE	29	facecar	profile2	face	2806103	0
FAVIDE	30	facecar	profile2	face	1828337	1
FAVIDE	31	facecar	profile2	car	1970028	0
FAVIDE	32	facecar	profile2	car	1906274	0
FAVIDE	33	facecar	profile2	car	1797148	1
FAVIDE	34	facecar	profile2	car	2198440	1
FAVIDE	35	facecar	profile2	car	1935130	0
FAVIDE	36	facecar	profile2	car	1953232	1
FAVIDE	37	facecar	profile2	car	1338837	1
FAVIDE	38	facecar	profile2	car	1349838	0
FAVIDE	39	facecar	profile2	car	1073125	1
FAVIDE	40	facecar	profile2	car	2342482	0
FAVIDE	41	facecar	threequarter3	face	1947607	1
FAVIDE	42	facecar	threequarter3	face	1628405	1
FAVIDE	43	facecar	threequarter3	face	1692641	1
FAVIDE	44	facecar	threequarter3	face	2442570	1
FAVIDE	45	facecar	threequarter3	face	1465780	1
FAVIDE	46	facecar	threequarter3	face	2535294	1
FAVIDE	47	facecar	threequarter3	face	2369959	1
FAVIDE	48	facecar	threequarter3	face	2323515	1
FAVIDE	49	facecar	threequarter3	face	2375353	0
FAVIDE	50	facecar	threequarter3	face	1846905	1
FAVIDE	51	facecar	threequarter3	car	2899896	0
FAVIDE	52	facecar	threequarter3	car	1941964	1
FAVIDE	53	facecar	threequarter3	car	2152220	1
FAVIDE	54	facecar	threequarter3	car	2272838	0
FAVIDE	55	facecar	threequarter3	car	1996549	1
FAVIDE	56	facecar	threequarter3	car	2293362	0
FAVIDE	57	facecar	threequarter3	car	1776764	1
FAVIDE	58	facecar	threequarter3	car	1915398	1
FAVIDE	59	facecar	threequarter3	car	1573902	1
FAVIDE	60	facecar	threequarter3	car	1785073	0
FAVIDE	1	carface	front2	car	3131487	1
FAVIDE	2	carface	front2	car	2667769	1
FAVIDE	3	carface	front2	car	1798852	1
FAVIDE	4	carface	front2	car	1894349	1
FAVIDE	5	carface	front2	car	3625725	1
FAVIDE	6	carface	front2	car	13629485	1
FAVIDE	7	carface	front2	car	2259957	1
FAVIDE	8	carface	front2	car	1808407	1
FAVIDE	9	carface	front2	car	2144270	1
FAVIDE	10	carface	front2	car	5656707	1
FAVIDE	11	carface	front2	face	5175442	1
FAVIDE	12	carface	front2	face	5691166	1
FAVIDE	13	carface	front2	face	4354467	1
FAVIDE	14	carface	front2	face	4217372	1
FAVIDE	15	carface	front2	face	2427740	1
FAVIDE	16	carface	front2	face	1833238	1
FAVIDE	17	carface	front2	face	3374980	1
FAVIDE	18	carface	front2	face	2430862	1
FAVIDE	19	carface	front2	face	4013629	1
FAVIDE	20	carface	front2	face	3769181	1
FAVIDE	21	carface	profile1	car	3840427	1
FAVIDE	22	carface	profile1	car	2777694	1
FAVIDE	23	carface	profile1	car	2153178	1
FAVIDE	24	carface	profile1	car	5882547	1
FAVIDE	25	carface	profile1	car	2832691	1
FAVIDE	26	carface	profile1	car	6789435	0
FAVIDE	27	carface	profile1	car	2941638	1
FAVIDE	28	carface	profile1	car	3470240	1
FAVIDE	29	carface	profile1	car	1968724	1
FAVIDE	30	carface	profile1	car	4523085	1
FAVIDE	31	carface	profile1	face	3697515	1
FAVIDE	32	carface	profile1	face	4897621	1
FAVIDE	33	carface	profile1	face	3793068	1
FAVIDE	34	carface	profile1	face	2085395	1
FAVIDE	35	carface	profile1	face	3786906	1
FAVIDE	36	carface	profile1	face	3209403	1
FAVIDE	37	carface	profile1	face	5352218	1
FAVIDE	38	carface	profile1	face	3044170	1
FAVIDE	39	carface	profile1	face	2354172	1
FAVIDE	40	carface	profile1	face	3508301	1
FAVIDE	41	carface	threequarter3	car	2470092	1
FAVIDE	42	carface	threequarter3	car	2169454	1
FAVIDE	43	carface	threequarter3	car	1346023	1
FAVIDE	44	carface	threequarter3	car	1332582	1
FAVIDE	45	carface	threequarter3	car	2679111	1
FAVIDE	46	carface	threequarter3	car	3683614	1
FAVIDE	47	carface	threequarter3	car	1884448	1
FAVIDE	48	carface	threequarter3	car	13426833	1
FAVIDE	49	carface	threequarter3	car	1798503	1
FAVIDE	50	carface	threequarter3	car	1559525	1
FAVIDE	51	carface	threequarter3	face	4208519	1
FAVIDE	52	carface	threequarter3	face	1637896	1
FAVIDE	53	carface	threequarter3	face	2029870	1
FAVIDE	54	carface	threequarter3	face	3365425	1
FAVIDE	55	carface	threequarter3	face	1547287	1
FAVIDE	56	carface	threequarter3	face	2182898	1
FAVIDE	57	carface	threequarter3	face	2726911	1
FAVIDE	58	carface	threequarter3	face	4993861	1
FAVIDE	59	carface	threequarter3	face	3102465	1
FAVIDE	60	carface	threequarter3	face	1777483	1
FAVIDE	1	carface	front1	car	5793507	1
FAVIDE	2	carface	front1	car	3644735	1
FAVIDE	3	carface	front1	car	6682384	1
FAVIDE	4	carface	front1	car	5553403	0
FAVIDE	5	carface	front1	car	2110282	1
FAVIDE	6	carface	front1	car	12290934	1
FAVIDE	7	carface	front1	car	2432631	1
FAVIDE	8	carface	front1	car	4103424	1
FAVIDE	9	carface	front1	car	3816817	1
FAVIDE	10	carface	front1	car	10046389	1
FAVIDE	11	carface	front1	face	3848704	1
FAVIDE	12	carface	front1	face	5196606	0
FAVIDE	13	carface	front1	face	2648674	1
FAVIDE	14	carface	front1	face	2751011	1
FAVIDE	15	carface	front1	face	10768803	1
FAVIDE	16	carface	front1	face	3837146	1
FAVIDE	17	carface	front1	face	12081575	0
FAVIDE	18	carface	front1	face	5918792	1
FAVIDE	19	carface	front1	face	11724427	1
FAVIDE	20	carface	front1	face	5345501	1
FAVIDE	21	carface	profile2	car	8657413	1
FAVIDE	22	carface	profile2	car	6173584	1
FAVIDE	23	carface	profile2	car	22808519	1
FAVIDE	24	carface	profile2	car	49483762	0
FAVIDE	25	carface	profile2	car	7244845	1
FAVIDE	26	carface	profile2	car	4499572	1
FAVIDE	27	carface	profile2	car	28857787	0
FAVIDE	28	carface	profile2	car	4428773	1
FAVIDE	29	carface	profile2	car	29392941	1
FAVIDE	30	carface	profile2	car	21312930	0
FAVIDE	31	carface	profile2	face	3629616	1
FAVIDE	32	carface	profile2	face	1850956	1
FAVIDE	33	carface	profile2	face	6402057	0
FAVIDE	34	carface	profile2	face	28368624	0
FAVIDE	35	carface	profile2	face	10816785	1
FAVIDE	36	carface	profile2	face	5082781	1
FAVIDE	37	carface	profile2	face	7235196	1
FAVIDE	38	carface	profile2	face	14370732	1
FAVIDE	39	carface	profile2	face	5697285	1
FAVIDE	40	carface	profile2	face	6926151	1
FAVIDE	41	carface	threequarter3	car	11978784	1
FAVIDE	42	carface	threequarter3	car	12892693	1
FAVIDE	43	carface	threequarter3	car	7984695	1
FAVIDE	44	carface	threequarter3	car	6165772	1
FAVIDE	45	carface	threequarter3	car	3705711	1
FAVIDE	46	carface	threequarter3	car	5547565	1
FAVIDE	47	carface	threequarter3	car	2177099	1
FAVIDE	48	carface	threequarter3	car	10419294	1
FAVIDE	49	carface	threequarter3	car	4741997	1
FAVIDE	50	carface	threequarter3	car	1490147	1
FAVIDE	51	carface	threequarter3	face	10168674	0
FAVIDE	52	carface	threequarter3	face	6437166	1
FAVIDE	53	carface	threequarter3	face	14421180	0
FAVIDE	54	carface	threequarter3	face	3337294	0
FAVIDE	55	carface	threequarter3	face	4682561	1
FAVIDE	56	carface	threequarter3	face	9195559	1
FAVIDE	57	carface	threequarter3	face	13545134	1
FAVIDE	58	carface	threequarter3	face	6073963	1
FAVIDE	59	carface	threequarter3	face	9841279	0
FAVIDE	60	carface	threequarter3	face	1809592	1
FAVIDE	1	facecar	front2	face	1852521	0
FAVIDE	2	facecar	front2	face	1257792	1
FAVIDE	3	facecar	front2	face	3585834	1
FAVIDE	4	facecar	front2	face	3288823	1
FAVIDE	5	facecar	front2	face	2258949	1
FAVIDE	6	facecar	front2	face	2879238	1
FAVIDE	7	facecar	front2	face	3977168	1
FAVIDE	8	facecar	front2	face	5662534	0
FAVIDE	9	facecar	front2	face	4622831	0
FAVIDE	10	facecar	front2	face	4977321	0
FAVIDE	11	facecar	front2	car	1980399	1
FAVIDE	12	facecar	front2	car	3708708	1
FAVIDE	13	facecar	front2	car	4652596	1
FAVIDE	14	facecar	front2	car	4380997	1
FAVIDE	15	facecar	front2	car	2843317	1
FAVIDE	16	facecar	front2	car	3567401	0
FAVIDE	17	facecar	front2	car	5103075	0
FAVIDE	18	facecar	front2	car	3260575	1
FAVIDE	19	facecar	front2	car	3239919	0
FAVIDE	20	facecar	front2	car	2579339	0
FAVIDE	21	facecar	profile3	face	3454925	1
FAVIDE	22	facecar	profile3	face	7787582	1
FAVIDE	23	facecar	profile3	face	2163351	1
FAVIDE	24	facecar	profile3	face	2035183	1
FAVIDE	25	facecar	profile3	face	5386540	0
FAVIDE	26	facecar	profile3	face	2054551	1
FAVIDE	27	facecar	profile3	face	1629398	1
FAVIDE	28	facecar	profile3	face	5987388	0
FAVIDE	29	facecar	profile3	face	1414348	1
FAVIDE	30	facecar	profile3	face	1615633	1
FAVIDE	31	facecar	profile3	car	3982260	1
FAVIDE	32	facecar	profile3	car	2666448	1
FAVIDE	33	facecar	profile3	car	2101804	1
FAVIDE	34	facecar	profile3	car	3856028	1
FAVIDE	35	facecar	profile3	car	2665781	1
FAVIDE	36	facecar	profile3	car	2029299	1
FAVIDE	37	facecar	profile3	car	2149012	1
FAVIDE	38	facecar	profile3	car	2663680	1
FAVIDE	39	facecar	profile3	car	1506727	1
FAVIDE	40	facecar	profile3	car	2096338	1
FAVIDE	41	facecar	threequarter1	face	2895051	1
FAVIDE	42	facecar	threequarter1	face	1843176	1
FAVIDE	43	facecar	threequarter1	face	1794996	1
FAVIDE	44	facecar	threequarter1	face	1732325	1
FAVIDE	45	facecar	threequarter1	face	4974875	1
FAVIDE	46	facecar	threequarter1	face	3372085	1
FAVIDE	47	facecar	threequarter1	face	5932162	1
FAVIDE	48	facecar	threequarter1	face	2487667	1
FAVIDE	49	facecar	threequarter1	face	1684255	1
FAVIDE	50	facecar	threequarter1	face	3258514	1
FAVIDE	51	facecar	threequarter1	car	3661099	0
FAVIDE	52	facecar	threequarter1	car	4999915	1
FAVIDE	53	facecar	threequarter1	car	2515807	0
FAVIDE	54	facecar	threequarter1	car	3557095	0
FAVIDE	55	facecar	threequarter1	car	1779236	1
FAVIDE	56	facecar	threequarter1	car	3117239	1
FAVIDE	57	facecar	threequarter1	car	1997831	1
FAVIDE	58	facecar	threequarter1	car	4261594	0
FAVIDE	59	facecar	threequarter1	car	2240702	0
FAVIDE	60	facecar	threequarter1	car	2750559	1
FAVIDE	1	carface	front3	car	4089676	1
FAVIDE	2	carface	front3	car	4361733	1
FAVIDE	3	carface	front3	car	7078655	0
FAVIDE	4	carface	front3	car	5711002	1
FAVIDE	5	carface	front3	car	1867477	1
FAVIDE	6	carface	front3	car	5913899	1
FAVIDE	7	carface	front3	car	4942191	1
FAVIDE	8	carface	front3	car	7260862	1
FAVIDE	9	carface	front3	car	2572401	1
FAVIDE	10	carface	front3	car	2365623	1
FAVIDE	11	carface	front3	face	3741777	1
FAVIDE	12	carface	front3	face	6502614	0
FAVIDE	13	carface	front3	face	2913733	1
FAVIDE	14	carface	front3	face	4764561	1
FAVIDE	15	carface	front3	face	6610838	1
FAVIDE	16	carface	front3	face	13891948	1
FAVIDE	17	carface	front3	face	3574333	1
FAVIDE	18	carface	front3	face	3621775	1
FAVIDE	19	carface	front3	face	4907409	1
FAVIDE	20	carface	front3	face	9226226	1
FAVIDE	21	carface	profile2	car	3412441	1
FAVIDE	22	carface	profile2	car	3976943	1
FAVIDE	23	carface	profile2	car	5374270	0
FAVIDE	24	carface	profile2	car	4010415	0
FAVIDE	25	carface	profile2	car	5262549	1
FAVIDE	26	carface	profile2	car	6837993	0
FAVIDE	27	carface	profile2	car	1355972	1
FAVIDE	28	carface	profile2	car	3534751	1
FAVIDE	29	carface	profile2	car	5365418	1
FAVIDE	30	carface	profile2	car	5536746	1
FAVIDE	31	carface	profile2	face	6589005	1
FAVIDE	32	carface	profile2	face	5092795	1
FAVIDE	33	carface	profile2	face	7867049	1
FAVIDE	34	carface	profile2	face	5512080	1
FAVIDE	35	carface	profile2	face	7127254	0
FAVIDE	36	carface	profile2	face	2657228	1
FAVIDE	37	carface	profile2	face	3461052	1
FAVIDE	38	carface	profile2	face	3728381	1
FAVIDE	39	carface	profile2	face	4993630	0
FAVIDE	40	carface	profile2	face	2086138	1
FAVIDE	41	carface	threequarter1	car	4045172	1
FAVIDE	42	carface	threequarter1	car	9457277	0
FAVIDE	43	carface	threequarter1	car	4979706	0
FAVIDE	44	carface	threequarter1	car	9737010	1
FAVIDE	45	carface	threequarter1	car	2568359	1
FAVIDE	46	carface	threequarter1	car	5025535	0
FAVIDE	47	carface	threequarter1	car	7588654	0
FAVIDE	48	carface	threequarter1	car	5412871	1
FAVIDE	49	carface	threequarter1	car	1424074	1
FAVIDE	50	carface	threequarter1	car	4222199	1
FAVIDE	51	carface	threequarter1	face	4842572	1
FAVIDE	52	carface	threequarter1	face	2485564	1
FAVIDE	53	carface	threequarter1	face	2778333	1
FAVIDE	54	carface	threequarter1	face	3659277	1
FAVIDE	55	carface	threequarter1	face	2903340	1
FAVIDE	56	carface	threequarter1	face	2634609	1
FAVIDE	57	carface	threequarter1	face	8217295	1
FAVIDE	58	carface	threequarter1	face	1895668	1
FAVIDE	59	carface	threequarter1	face	2292839	1
FAVIDE	60	carface	threequarter1	face	3161710	1
FAVIDE	1	carface	front2	car	6041892	1
FAVIDE	2	carface	front2	car	6498522	0
FAVIDE	3	carface	front2	car	2248722	1
FAVIDE	4	carface	front2	car	2727165	1
FAVIDE	5	carface	front2	car	6570402	1
FAVIDE	6	carface	front2	car	1516884	1
FAVIDE	7	carface	front2	car	1697899	1
FAVIDE	8	carface	front2	car	3815333	1
FAVIDE	9	carface	front2	car	1556361	1
FAVIDE	10	carface	front2	car	1192546	1
FAVIDE	11	carface	front2	face	1980146	1
FAVIDE	12	carface	front2	face	1405297	1
FAVIDE	13	carface	front2	face	1503245	1
FAVIDE	14	carface	front2	face	1236938	1
FAVIDE	15	carface	front2	face	1213655	1
FAVIDE	16	carface	front2	face	2111260	1
FAVIDE	17	carface	front2	face	3075388	1
FAVIDE	18	carface	front2	face	2575729	1
FAVIDE	19	carface	front2	face	2513075	1
FAVIDE	20	carface	front2	face	5244505	0
FAVIDE	21	carface	profile1	car	3776338	1
FAVIDE	22	carface	profile1	car	2885573	1
FAVIDE	23	carface	profile1	car	2495487	1
FAVIDE	24	carface	profile1	car	2946182	0
FAVIDE	25	carface	profile1	car	1417437	1
FAVIDE	26	carface	profile1	car	1200564	1
FAVIDE	27	carface	profile1	car	3648658	1
FAVIDE	28	carface	profile1	car	2034729	1
FAVIDE	29	carface	profile1	car	1112879	1
FAVIDE	30	carface	profile1	car	2630570	1
FAVIDE	31	carface	profile1	face	2338921	1
FAVIDE	32	carface	profile1	face	2180520	1
FAVIDE	33	carface	profile1	face	1732213	1
FAVIDE	34	carface	profile1	face	8582456	1
FAVIDE	35	carface	profile1	face	1901562	1
FAVIDE	36	carface	profile1	face	3218545	1
FAVIDE	37	carface	profile1	face	4264925	0
FAVIDE	38	carface	profile1	face	0.876470	1
FAVIDE	39	carface	profile1	face	1676040	1
FAVIDE	40	carface	profile1	face	2608637	1
FAVIDE	41	carface	threequarter3	car	3412394	1
FAVIDE	42	carface	threequarter3	car	2064361	1
FAVIDE	43	carface	threequarter3	car	3396310	1
FAVIDE	44	carface	threequarter3	car	4408873	1
FAVIDE	45	carface	threequarter3	car	2403563	1
FAVIDE	46	carface	threequarter3	car	2995913	1
FAVIDE	47	carface	threequarter3	car	3585000	1
FAVIDE	48	carface	threequarter3	car	3471880	1
FAVIDE	49	carface	threequarter3	car	0.946343	1
FAVIDE	50	carface	threequarter3	car	2758881	1
FAVIDE	51	carface	threequarter3	face	2278977	1
FAVIDE	52	carface	threequarter3	face	1260116	1
FAVIDE	53	carface	threequarter3	face	3283764	1
FAVIDE	54	carface	threequarter3	face	2015067	1
FAVIDE	55	carface	threequarter3	face	1469117	1
FAVIDE	56	carface	threequarter3	face	1220310	1
FAVIDE	57	carface	threequarter3	face	1189994	1
FAVIDE	58	carface	threequarter3	face	3960917	1
FAVIDE	59	carface	threequarter3	face	1847086	1
FAVIDE	60	carface	threequarter3	face	1718187	1
FAVIDE	1	facecar	front2	face	1678727	1
FAVIDE	2	facecar	front2	face	1426755	1
FAVIDE	3	facecar	front2	face	0.979475	1
FAVIDE	4	facecar	front2	face	0.998640	1
FAVIDE	5	facecar	front2	face	1073133	1
FAVIDE	6	facecar	front2	face	1104999	1
FAVIDE	7	facecar	front2	face	1135277	1
FAVIDE	8	facecar	front2	face	1188302	1
FAVIDE	9	facecar	front2	face	1287192	1
FAVIDE	10	facecar	front2	face	4310037	0
FAVIDE	11	facecar	front2	car	1012011	1
FAVIDE	12	facecar	front2	car	1071730	1
FAVIDE	13	facecar	front2	car	1127324	1
FAVIDE	14	facecar	front2	car	1491492	0
FAVIDE	15	facecar	front2	car	1577993	1
FAVIDE	16	facecar	front2	car	1388222	1
FAVIDE	17	facecar	front2	car	1148120	1
FAVIDE	18	facecar	front2	car	1912289	1
FAVIDE	19	facecar	front2	car	1204791	0
FAVIDE	20	facecar	front2	car	1366292	0
FAVIDE	21	facecar	profile3	face	2124789	1
FAVIDE	22	facecar	profile3	face	1205799	1
FAVIDE	23	facecar	profile3	face	1709259	1
FAVIDE	24	facecar	profile3	face	1719919	1
FAVIDE	25	facecar	profile3	face	1964501	1
FAVIDE	26	facecar	profile3	face	1583254	1
FAVIDE	27	facecar	profile3	face	2266117	1
FAVIDE	28	facecar	profile3	face	2735897	1
FAVIDE	29	facecar	profile3	face	2162512	1
FAVIDE	30	facecar	profile3	face	1412496	1
FAVIDE	31	facecar	profile3	car	2972178	0
FAVIDE	32	facecar	profile3	car	1428708	1
FAVIDE	33	facecar	profile3	car	2301260	1
FAVIDE	34	facecar	profile3	car	1850805	1
FAVIDE	35	facecar	profile3	car	2001895	0
FAVIDE	36	facecar	profile3	car	2010789	1
FAVIDE	37	facecar	profile3	car	1595943	1
FAVIDE	38	facecar	profile3	car	1499147	1
FAVIDE	39	facecar	profile3	car	0.840815	1
FAVIDE	40	facecar	profile3	car	1394304	1
FAVIDE	41	facecar	threequarter1	face	1861941	1
FAVIDE	42	facecar	threequarter1	face	1155697	1
FAVIDE	43	facecar	threequarter1	face	1231957	1
FAVIDE	44	facecar	threequarter1	face	1048696	1
FAVIDE	45	facecar	threequarter1	face	1144633	1
FAVIDE	46	facecar	threequarter1	face	3501252	1
FAVIDE	47	facecar	threequarter1	face	1063209	1
FAVIDE	48	facecar	threequarter1	face	1207173	1
FAVIDE	49	facecar	threequarter1	face	1040940	1
FAVIDE	50	facecar	threequarter1	face	1258061	1
FAVIDE	51	facecar	threequarter1	car	2228009	1
FAVIDE	52	facecar	threequarter1	car	0.979403	1
FAVIDE	53	facecar	threequarter1	car	1222693	1
FAVIDE	54	facecar	threequarter1	car	1503500	0
FAVIDE	55	facecar	threequarter1	car	1269588	1
FAVIDE	56	facecar	threequarter1	car	1845787	1
FAVIDE	57	facecar	threequarter1	car	1609648	1
FAVIDE	58	facecar	threequarter1	car	1346672	1
FAVIDE	59	facecar	threequarter1	car	0.948543	1
FAVIDE	60	facecar	threequarter1	car	1681203	1
FAVIDE	1	facecar	front3	face	1367729	1
FAVIDE	2	facecar	front3	face	1667697	1
FAVIDE	3	facecar	front3	face	1034905	1
FAVIDE	4	facecar	front3	face	1332819	1
FAVIDE	5	facecar	front3	face	0.906179	1
FAVIDE	6	facecar	front3	face	1297678	1
FAVIDE	7	facecar	front3	face	1392295	1
FAVIDE	8	facecar	front3	face	1331194	1
FAVIDE	9	facecar	front3	face	1065485	1
FAVIDE	10	facecar	front3	face	1073454	1
FAVIDE	11	facecar	front3	car	1243194	1
FAVIDE	12	facecar	front3	car	1268613	0
FAVIDE	13	facecar	front3	car	1477760	1
FAVIDE	14	facecar	front3	car	1271870	1
FAVIDE	15	facecar	front3	car	1129611	1
FAVIDE	16	facecar	front3	car	0.993028	1
FAVIDE	17	facecar	front3	car	1214533	1
FAVIDE	18	facecar	front3	car	1281077	1
FAVIDE	19	facecar	front3	car	0.916645	1
FAVIDE	20	facecar	front3	car	1023265	1
FAVIDE	21	facecar	profile1	face	2068699	1
FAVIDE	22	facecar	profile1	face	1894749	1
FAVIDE	23	facecar	profile1	face	1547157	1
FAVIDE	24	facecar	profile1	face	1950223	1
FAVIDE	25	facecar	profile1	face	1352402	1
FAVIDE	26	facecar	profile1	face	1164392	1
FAVIDE	27	facecar	profile1	face	1503401	1
FAVIDE	28	facecar	profile1	face	1037109	1
FAVIDE	29	facecar	profile1	face	1067444	1
FAVIDE	30	facecar	profile1	face	1683235	1
FAVIDE	31	facecar	profile1	car	1057280	1
FAVIDE	32	facecar	profile1	car	0.896439	1
FAVIDE	33	facecar	profile1	car	1326552	1
FAVIDE	34	facecar	profile1	car	2568393	1
FAVIDE	35	facecar	profile1	car	2944240	0
FAVIDE	36	facecar	profile1	car	2343756	1
FAVIDE	37	facecar	profile1	car	2177722	1
FAVIDE	38	facecar	profile1	car	1505526	1
FAVIDE	39	facecar	profile1	car	0.854743	1
FAVIDE	40	facecar	profile1	car	1509452	1
FAVIDE	41	facecar	threequarter2	face	2126124	1
FAVIDE	42	facecar	threequarter2	face	1498182	1
FAVIDE	43	facecar	threequarter2	face	1207871	1
FAVIDE	44	facecar	threequarter2	face	1346086	1
FAVIDE	45	facecar	threequarter2	face	1372784	1
FAVIDE	46	facecar	threequarter2	face	1439970	1
FAVIDE	47	facecar	threequarter2	face	1558270	1
FAVIDE	48	facecar	threequarter2	face	2226152	1
FAVIDE	49	facecar	threequarter2	face	1521892	1
FAVIDE	50	facecar	threequarter2	face	1134812	1
FAVIDE	51	facecar	threequarter2	car	1642534	1
FAVIDE	52	facecar	threequarter2	car	1176626	1
FAVIDE	53	facecar	threequarter2	car	1250205	1
FAVIDE	54	facecar	threequarter2	car	1640224	1
FAVIDE	55	facecar	threequarter2	car	1464437	0
FAVIDE	56	facecar	threequarter2	car	2454234	1
FAVIDE	57	facecar	threequarter2	car	1244269	1
FAVIDE	58	facecar	threequarter2	car	2331148	1
FAVIDE	59	facecar	threequarter2	car	1181466	1
FAVIDE	60	facecar	threequarter2	car	3296014	1
FAVIDE	1	facecar	front1	face	2019894	1
FAVIDE	2	facecar	front1	face	1364389	1
FAVIDE	3	facecar	front1	face	1256428	1
FAVIDE	4	facecar	front1	face	1217180	1
FAVIDE	5	facecar	front1	face	1467447	1
FAVIDE	6	facecar	front1	face	2595297	1
FAVIDE	7	facecar	front1	face	1475692	1
FAVIDE	8	facecar	front1	face	1355524	1
FAVIDE	9	facecar	front1	face	1080274	1
FAVIDE	10	facecar	front1	face	3088034	1
FAVIDE	11	facecar	front1	car	1482541	1
FAVIDE	12	facecar	front1	car	1776727	1
FAVIDE	13	facecar	front1	car	1251245	1
FAVIDE	14	facecar	front1	car	3179308	1
FAVIDE	15	facecar	front1	car	1787177	1
FAVIDE	16	facecar	front1	car	1212882	1
FAVIDE	17	facecar	front1	car	1653818	1
FAVIDE	18	facecar	front1	car	1037301	1
FAVIDE	19	facecar	front1	car	1285863	1
FAVIDE	20	facecar	front1	car	1740512	1
FAVIDE	21	facecar	profile2	face	3877055	1
FAVIDE	22	facecar	profile2	face	1695673	1
FAVIDE	23	facecar	profile2	face	1837838	1
FAVIDE	24	facecar	profile2	face	1213715	1
FAVIDE	25	facecar	profile2	face	1223117	1
FAVIDE	26	facecar	profile2	face	1440818	1
FAVIDE	27	facecar	profile2	face	1609252	1
FAVIDE	28	facecar	profile2	face	1834786	1
FAVIDE	29	facecar	profile2	face	2818630	1
FAVIDE	30	facecar	profile2	face	2026104	1
FAVIDE	31	facecar	profile2	car	2970719	1
FAVIDE	32	facecar	profile2	car	2218773	1
FAVIDE	33	facecar	profile2	car	2770656	1
FAVIDE	34	facecar	profile2	car	1107476	1
FAVIDE	35	facecar	profile2	car	1177972	1
FAVIDE	36	facecar	profile2	car	1109133	1
FAVIDE	37	facecar	profile2	car	1762821	1
FAVIDE	38	facecar	profile2	car	1157248	1
FAVIDE	39	facecar	profile2	car	1177580	1
FAVIDE	40	facecar	profile2	car	2764603	0
FAVIDE	41	facecar	threequarter3	face	2275412	1
FAVIDE	42	facecar	threequarter3	face	1433656	1
FAVIDE	43	facecar	threequarter3	face	1626575	1
FAVIDE	44	facecar	threequarter3	face	2572040	1
FAVIDE	45	facecar	threequarter3	face	1365060	1
FAVIDE	46	facecar	threequarter3	face	2281009	1
FAVIDE	47	facecar	threequarter3	face	1550033	1
FAVIDE	48	facecar	threequarter3	face	1825731	1
FAVIDE	49	facecar	threequarter3	face	2954107	1
FAVIDE	50	facecar	threequarter3	face	1699514	1
FAVIDE	51	facecar	threequarter3	car	2616340	1
FAVIDE	52	facecar	threequarter3	car	1688671	1
FAVIDE	53	facecar	threequarter3	car	2326822	1
FAVIDE	54	facecar	threequarter3	car	1779026	1
FAVIDE	55	facecar	threequarter3	car	1034580	1
FAVIDE	56	facecar	threequarter3	car	2964670	0
FAVIDE	57	facecar	threequarter3	car	0.788672	1
FAVIDE	58	facecar	threequarter3	car	2280240	1
FAVIDE	59	facecar	threequarter3	car	1454016	1
FAVIDE	60	facecar	threequarter3	car	3893813	0
FAVIDE	1	carface	front1	car	3606853	0
FAVIDE	2	carface	front1	car	4307854	0
FAVIDE	3	carface	front1	car	6178726	0
FAVIDE	4	carface	front1	car	3717921	0
FAVIDE	5	carface	front1	car	4149992	1
FAVIDE	6	carface	front1	car	3947423	0
FAVIDE	7	carface	front1	car	6937274	0
FAVIDE	8	carface	front1	car	5850918	1
FAVIDE	9	carface	front1	car	6483028	0
FAVIDE	10	carface	front1	car	3911746	1
FAVIDE	11	carface	front1	face	4401428	1
FAVIDE	12	carface	front1	face	3814303	1
FAVIDE	13	carface	front1	face	2523453	1
FAVIDE	14	carface	front1	face	4694924	1
FAVIDE	15	carface	front1	face	2455782	1
FAVIDE	16	carface	front1	face	3710001	1
FAVIDE	17	carface	front1	face	2807935	1
FAVIDE	18	carface	front1	face	2439728	1
FAVIDE	19	carface	front1	face	4950450	0
[truncated: 3,281 more rows]
