# Supplementary material for: Face recognition is similarly affected by viewpoint in school-aged children and adults
Source: PeerJ. 2017 May 18;5:e3253. doi: 10.7717/peerj.3253 (PMC5438580; doi:10.7717/peerj.3253)
Supplement: Supplemental Information 3 [file peerj-05-3253-s003.xlsx]

## Sheet: Experiment_2_viewpoint_change_r
experiment	item	order	viewpoint1	viewpoint2	set	category	rt	correct
FAVIDE2	1	facecar	fron	prof	1	face	6807354	1
FAVIDE2	2	facecar	fron	prof	1	face	9990487	0
FAVIDE2	3	facecar	fron	prof	1	face	4688828	1
FAVIDE2	4	facecar	fron	prof	1	face	6563076	1
FAVIDE2	5	facecar	fron	prof	1	face	5347830	1
FAVIDE2	6	facecar	fron	prof	1	face	2985559	1
FAVIDE2	7	facecar	fron	prof	1	face	3472691	1
FAVIDE2	8	facecar	fron	prof	1	face	2499086	1
FAVIDE2	9	facecar	fron	prof	1	face	3949228	1
FAVIDE2	10	facecar	fron	prof	1	face	12547235	0
FAVIDE2	11	facecar	fron	prof	1	car	4652782	1
FAVIDE2	12	facecar	fron	prof	1	car	5597535	1
FAVIDE2	13	facecar	fron	prof	1	car	2719857	1
FAVIDE2	14	facecar	fron	prof	1	car	9770465	1
FAVIDE2	15	facecar	fron	prof	1	car	1981400	1
FAVIDE2	16	facecar	fron	prof	1	car	3461300	1
FAVIDE2	17	facecar	fron	prof	1	car	5720940	1
FAVIDE2	18	facecar	fron	prof	1	car	6661519	0
FAVIDE2	19	facecar	fron	prof	1	car	1834141	1
FAVIDE2	20	facecar	fron	prof	1	car	1770018	1
FAVIDE2	21	facecar	fron	thre	2	face	19422913	1
FAVIDE2	22	facecar	fron	thre	2	face	10205520	0
FAVIDE2	23	facecar	fron	thre	2	face	3109085	1
FAVIDE2	24	facecar	fron	thre	2	face	2270670	1
FAVIDE2	25	facecar	fron	thre	2	face	13563448	1
FAVIDE2	26	facecar	fron	thre	2	face	6144571	1
FAVIDE2	27	facecar	fron	thre	2	face	12067677	1
FAVIDE2	28	facecar	fron	thre	2	face	7471222	1
FAVIDE2	29	facecar	fron	thre	2	face	6972630	0
FAVIDE2	30	facecar	fron	thre	2	face	7051897	1
FAVIDE2	31	facecar	fron	thre	2	car	3151065	1
FAVIDE2	32	facecar	fron	thre	2	car	2798796	1
FAVIDE2	33	facecar	fron	thre	2	car	1942128	1
FAVIDE2	34	facecar	fron	thre	2	car	7001980	1
FAVIDE2	35	facecar	fron	thre	2	car	2671961	1
FAVIDE2	36	facecar	fron	thre	2	car	2316532	1
FAVIDE2	37	facecar	fron	thre	2	car	5727752	1
FAVIDE2	38	facecar	fron	thre	2	car	3012368	1
FAVIDE2	39	facecar	fron	thre	2	car	6257587	1
FAVIDE2	40	facecar	fron	thre	2	car	2263086	1
FAVIDE2	1	carface	fron	prof	2	car	9083383	0
FAVIDE2	2	carface	fron	prof	2	car	3819266	0
FAVIDE2	3	carface	fron	prof	2	car	4271527	0
FAVIDE2	4	carface	fron	prof	2	car	4032977	0
FAVIDE2	5	carface	fron	prof	2	car	3844298	0
FAVIDE2	6	carface	fron	prof	2	car	3016414	1
FAVIDE2	7	carface	fron	prof	2	car	4942442	1
FAVIDE2	8	carface	fron	prof	2	car	3795988	0
FAVIDE2	9	carface	fron	prof	2	car	4017699	1
FAVIDE2	10	carface	fron	prof	2	car	5678304	0
FAVIDE2	11	carface	fron	prof	2	face	4684828	1
FAVIDE2	12	carface	fron	prof	2	face	3589498	0
FAVIDE2	13	carface	fron	prof	2	face	2755521	0
FAVIDE2	14	carface	fron	prof	2	face	2171904	0
FAVIDE2	15	carface	fron	prof	2	face	5094329	1
FAVIDE2	16	carface	fron	prof	2	face	3629518	0
FAVIDE2	17	carface	fron	prof	2	face	2778208	0
FAVIDE2	18	carface	fron	prof	2	face	2058579	1
FAVIDE2	19	carface	fron	prof	2	face	2057153	0
FAVIDE2	20	carface	fron	prof	2	face	22647624	1
FAVIDE2	21	carface	fron	thre	3	car	8759464	0
FAVIDE2	22	carface	fron	thre	3	car	5253379	0
FAVIDE2	23	carface	fron	thre	3	car	21275035	0
FAVIDE2	24	carface	fron	thre	3	car	11883899	1
FAVIDE2	25	carface	fron	thre	3	car	3958926	1
FAVIDE2	26	carface	fron	thre	3	car	8029584	0
FAVIDE2	27	carface	fron	thre	3	car	4488744	1
FAVIDE2	28	carface	fron	thre	3	car	4393952	1
FAVIDE2	29	carface	fron	thre	3	car	4126667	1
FAVIDE2	30	carface	fron	thre	3	car	3038083	1
FAVIDE2	31	carface	fron	thre	3	face	5675265	1
FAVIDE2	32	carface	fron	thre	3	face	2753952	1
FAVIDE2	33	carface	fron	thre	3	face	2707194	0
FAVIDE2	34	carface	fron	thre	3	face	4062408	0
FAVIDE2	35	carface	fron	thre	3	face	3456891	1
FAVIDE2	36	carface	fron	thre	3	face	3588573	1
FAVIDE2	37	carface	fron	thre	3	face	8881974	1
FAVIDE2	38	carface	fron	thre	3	face	5394274	1
FAVIDE2	39	carface	fron	thre	3	face	6164761	0
FAVIDE2	40	carface	fron	thre	3	face	4903143	1
FAVIDE2	1	carface	fron	prof	3	car	7963806	1
FAVIDE2	2	carface	fron	prof	3	car	4865873	0
FAVIDE2	3	carface	fron	prof	3	car	2810084	0
FAVIDE2	4	carface	fron	prof	3	car	4176433	0
FAVIDE2	5	carface	fron	prof	3	car	6885263	0
FAVIDE2	6	carface	fron	prof	3	car	2040300	0
FAVIDE2	7	carface	fron	prof	3	car	3117993	1
FAVIDE2	8	carface	fron	prof	3	car	1903036	0
FAVIDE2	9	carface	fron	prof	3	car	2115158	0
FAVIDE2	10	carface	fron	prof	3	car	1542081	0
FAVIDE2	11	carface	fron	prof	3	face	4984915	1
FAVIDE2	12	carface	fron	prof	3	face	3379741	0
FAVIDE2	13	carface	fron	prof	3	face	1441488	0
FAVIDE2	14	carface	fron	prof	3	face	0.913162	1
FAVIDE2	15	carface	fron	prof	3	face	1206571	0
FAVIDE2	16	carface	fron	prof	3	face	1712011	0
FAVIDE2	17	carface	fron	prof	3	face	0.948351	0
FAVIDE2	18	carface	fron	prof	3	face	1103564	0
FAVIDE2	19	carface	fron	prof	3	face	1309160	0
FAVIDE2	20	carface	fron	prof	3	face	0.921886	0
FAVIDE2	21	carface	fron	thre	2	car	7458790	1
FAVIDE2	22	carface	fron	thre	2	car	5293958	0
FAVIDE2	23	carface	fron	thre	2	car	4139963	0
FAVIDE2	24	carface	fron	thre	2	car	6074254	0
FAVIDE2	25	carface	fron	thre	2	car	8453324	0
FAVIDE2	26	carface	fron	thre	2	car	5496392	1
FAVIDE2	27	carface	fron	thre	2	car	7798028	0
FAVIDE2	28	carface	fron	thre	2	car	3571097	1
FAVIDE2	29	carface	fron	thre	2	car	2760603	0
FAVIDE2	30	carface	fron	thre	2	car	2417742	1
FAVIDE2	31	carface	fron	thre	2	face	5039341	1
FAVIDE2	32	carface	fron	thre	2	face	6039964	1
FAVIDE2	33	carface	fron	thre	2	face	5837754	0
FAVIDE2	34	carface	fron	thre	2	face	6709419	0
FAVIDE2	35	carface	fron	thre	2	face	4039880	1
FAVIDE2	36	carface	fron	thre	2	face	5562424	0
FAVIDE2	37	carface	fron	thre	2	face	1861285	1
FAVIDE2	38	carface	fron	thre	2	face	3691482	1
FAVIDE2	39	carface	fron	thre	2	face	4708077	0
FAVIDE2	40	carface	fron	thre	2	face	2234490	0
FAVIDE2	1	facecar	fron	prof	3	face	5948953	0
FAVIDE2	2	facecar	fron	prof	3	face	3408542	1
FAVIDE2	3	facecar	fron	prof	3	face	2006229	1
FAVIDE2	4	facecar	fron	prof	3	face	2838860	1
FAVIDE2	5	facecar	fron	prof	3	face	1540553	1
FAVIDE2	6	facecar	fron	prof	3	face	1832764	0
FAVIDE2	7	facecar	fron	prof	3	face	3376384	0
FAVIDE2	8	facecar	fron	prof	3	face	2199574	0
FAVIDE2	9	facecar	fron	prof	3	face	2064040	0
FAVIDE2	10	facecar	fron	prof	3	face	1142333	0
FAVIDE2	11	facecar	fron	prof	3	car	1291281	1
FAVIDE2	12	facecar	fron	prof	3	car	4626009	1
FAVIDE2	13	facecar	fron	prof	3	car	1932746	1
FAVIDE2	14	facecar	fron	prof	3	car	3680185	1
FAVIDE2	15	facecar	fron	prof	3	car	1530723	1
FAVIDE2	16	facecar	fron	prof	3	car	1630981	1
FAVIDE2	17	facecar	fron	prof	3	car	0.814947	1
FAVIDE2	18	facecar	fron	prof	3	car	1953317	0
FAVIDE2	19	facecar	fron	prof	3	car	2316040	1
FAVIDE2	20	facecar	fron	prof	3	car	2351398	1
FAVIDE2	21	facecar	fron	thre	1	face	9170771	1
FAVIDE2	22	facecar	fron	thre	1	face	1983309	1
FAVIDE2	23	facecar	fron	thre	1	face	1424626	0
FAVIDE2	24	facecar	fron	thre	1	face	1465574	1
FAVIDE2	25	facecar	fron	thre	1	face	1160610	1
FAVIDE2	26	facecar	fron	thre	1	face	5595024	0
FAVIDE2	27	facecar	fron	thre	1	face	0.000231	0
FAVIDE2	28	facecar	fron	thre	1	face	3553630	1
FAVIDE2	29	facecar	fron	thre	1	face	1809126	1
FAVIDE2	30	facecar	fron	thre	1	face	1346102	1
FAVIDE2	31	facecar	fron	thre	1	car	2926966	0
FAVIDE2	32	facecar	fron	thre	1	car	1872128	1
FAVIDE2	33	facecar	fron	thre	1	car	1030369	0
FAVIDE2	34	facecar	fron	thre	1	car	1600341	1
FAVIDE2	35	facecar	fron	thre	1	car	1185722	0
FAVIDE2	36	facecar	fron	thre	1	car	2468831	0
FAVIDE2	37	facecar	fron	thre	1	car	1729568	1
FAVIDE2	38	facecar	fron	thre	1	car	2734609	0
FAVIDE2	39	facecar	fron	thre	1	car	2447037	0
FAVIDE2	40	facecar	fron	thre	1	car	2454364	1
FAVIDE2	1	carface	fron	prof	3	car	2805485	1
FAVIDE2	2	carface	fron	prof	3	car	2564493	0
FAVIDE2	3	carface	fron	prof	3	car	2934168	0
FAVIDE2	4	carface	fron	prof	3	car	3263423	1
FAVIDE2	5	carface	fron	prof	3	car	2259313	0
FAVIDE2	6	carface	fron	prof	3	car	4336721	0
FAVIDE2	7	carface	fron	prof	3	car	2343451	1
FAVIDE2	8	carface	fron	prof	3	car	2153941	1
FAVIDE2	9	carface	fron	prof	3	car	3868285	1
FAVIDE2	10	carface	fron	prof	3	car	2134587	1
FAVIDE2	11	carface	fron	prof	3	face	3080198	1
FAVIDE2	12	carface	fron	prof	3	face	2979361	1
FAVIDE2	13	carface	fron	prof	3	face	2475500	1
FAVIDE2	14	carface	fron	prof	3	face	2464242	0
FAVIDE2	15	carface	fron	prof	3	face	4262276	1
FAVIDE2	16	carface	fron	prof	3	face	2776146	1
FAVIDE2	17	carface	fron	prof	3	face	3656490	0
FAVIDE2	18	carface	fron	prof	3	face	1979196	1
FAVIDE2	19	carface	fron	prof	3	face	3885187	0
FAVIDE2	20	carface	fron	prof	3	face	2932908	1
FAVIDE2	21	carface	fron	thre	1	car	3814742	0
FAVIDE2	22	carface	fron	thre	1	car	3811978	0
FAVIDE2	23	carface	fron	thre	1	car	5112767	1
FAVIDE2	24	carface	fron	thre	1	car	5293806	0
FAVIDE2	25	carface	fron	thre	1	car	3492512	1
FAVIDE2	26	carface	fron	thre	1	car	4101550	1
FAVIDE2	27	carface	fron	thre	1	car	1830923	1
FAVIDE2	28	carface	fron	thre	1	car	1862439	1
FAVIDE2	29	carface	fron	thre	1	car	1406172	1
FAVIDE2	30	carface	fron	thre	1	car	2503712	1
FAVIDE2	31	carface	fron	thre	1	face	5529927	1
FAVIDE2	32	carface	fron	thre	1	face	2678854	1
FAVIDE2	33	carface	fron	thre	1	face	1779410	1
FAVIDE2	34	carface	fron	thre	1	face	4765842	1
FAVIDE2	35	carface	fron	thre	1	face	2794923	1
FAVIDE2	36	carface	fron	thre	1	face	1921963	1
FAVIDE2	37	carface	fron	thre	1	face	3364615	0
FAVIDE2	38	carface	fron	thre	1	face	2499236	0
FAVIDE2	39	carface	fron	thre	1	face	3455043	1
FAVIDE2	40	carface	fron	thre	1	face	3753969	1
FAVIDE2	1	carface	fron	prof	3	car	1920203	1
FAVIDE2	2	carface	fron	prof	3	car	1284666	0
FAVIDE2	3	carface	fron	prof	3	car	1458237	0
FAVIDE2	4	carface	fron	prof	3	car	0.946730	1
FAVIDE2	5	carface	fron	prof	3	car	1343649	0
FAVIDE2	6	carface	fron	prof	3	car	0.883303	0
FAVIDE2	7	carface	fron	prof	3	car	1355134	0
FAVIDE2	8	carface	fron	prof	3	car	0.895010	1
FAVIDE2	9	carface	fron	prof	3	car	1150581	0
FAVIDE2	10	carface	fron	prof	3	car	1810594	1
FAVIDE2	11	carface	fron	prof	3	face	1586808	1
FAVIDE2	12	carface	fron	prof	3	face	1332348	1
FAVIDE2	13	carface	fron	prof	3	face	2016289	1
FAVIDE2	14	carface	fron	prof	3	face	2391425	1
FAVIDE2	15	carface	fron	prof	3	face	1288059	1
FAVIDE2	16	carface	fron	prof	3	face	1582718	0
FAVIDE2	17	carface	fron	prof	3	face	1985050	0
FAVIDE2	18	carface	fron	prof	3	face	2793453	0
FAVIDE2	19	carface	fron	prof	3	face	2129362	0
FAVIDE2	20	carface	fron	prof	3	face	2027428	1
FAVIDE2	21	carface	fron	thre	1	car	4429202	0
FAVIDE2	22	carface	fron	thre	1	car	2264551	1
FAVIDE2	23	carface	fron	thre	1	car	1869784	1
FAVIDE2	24	carface	fron	thre	1	car	2882639	0
FAVIDE2	25	carface	fron	thre	1	car	2015099	1
FAVIDE2	26	carface	fron	thre	1	car	1877362	0
FAVIDE2	27	carface	fron	thre	1	car	1459562	1
FAVIDE2	28	carface	fron	thre	1	car	2643247	1
FAVIDE2	29	carface	fron	thre	1	car	1281153	0
FAVIDE2	30	carface	fron	thre	1	car	2375264	1
FAVIDE2	31	carface	fron	thre	1	face	2367074	1
FAVIDE2	32	carface	fron	thre	1	face	2007584	0
FAVIDE2	33	carface	fron	thre	1	face	1663354	1
FAVIDE2	34	carface	fron	thre	1	face	1783007	1
FAVIDE2	35	carface	fron	thre	1	face	2224731	0
FAVIDE2	36	carface	fron	thre	1	face	1935380	1
FAVIDE2	37	carface	fron	thre	1	face	1914102	0
FAVIDE2	38	carface	fron	thre	1	face	1501490	1
FAVIDE2	39	carface	fron	thre	1	face	1427342	1
FAVIDE2	40	carface	fron	thre	1	face	1580633	1
FAVIDE2	1	carface	fron	prof	1	car	8219198	1
FAVIDE2	2	carface	fron	prof	1	car	1423902	1
FAVIDE2	3	carface	fron	prof	1	car	1504028	1
FAVIDE2	4	carface	fron	prof	1	car	2596961	0
FAVIDE2	5	carface	fron	prof	1	car	1772629	1
FAVIDE2	6	carface	fron	prof	1	car	4277982	1
FAVIDE2	7	carface	fron	prof	1	car	3734889	0
FAVIDE2	8	carface	fron	prof	1	car	3053990	1
FAVIDE2	9	carface	fron	prof	1	car	0.873007	1
FAVIDE2	10	carface	fron	prof	1	car	3784576	1
FAVIDE2	11	carface	fron	prof	1	face	3780930	1
FAVIDE2	12	carface	fron	prof	1	face	3362574	0
FAVIDE2	13	carface	fron	prof	1	face	0.961877	1
FAVIDE2	14	carface	fron	prof	1	face	2429084	1
FAVIDE2	15	carface	fron	prof	1	face	1651566	0
FAVIDE2	16	carface	fron	prof	1	face	4859090	0
FAVIDE2	17	carface	fron	prof	1	face	4299146	0
FAVIDE2	18	carface	fron	prof	1	face	2667206	0
FAVIDE2	19	carface	fron	prof	1	face	3046295	1
FAVIDE2	20	carface	fron	prof	1	face	2547820	1
FAVIDE2	21	carface	fron	thre	3	car	3150300	0
FAVIDE2	22	carface	fron	thre	3	car	1614994	0
FAVIDE2	23	carface	fron	thre	3	car	1487644	1
FAVIDE2	24	carface	fron	thre	3	car	5900465	1
FAVIDE2	25	carface	fron	thre	3	car	1217903	1
FAVIDE2	26	carface	fron	thre	3	car	1819737	0
FAVIDE2	27	carface	fron	thre	3	car	2620131	1
FAVIDE2	28	carface	fron	thre	3	car	4682646	0
FAVIDE2	29	carface	fron	thre	3	car	1570608	0
FAVIDE2	30	carface	fron	thre	3	car	1453377	1
FAVIDE2	31	carface	fron	thre	3	face	1412130	1
FAVIDE2	32	carface	fron	thre	3	face	2053673	1
FAVIDE2	33	carface	fron	thre	3	face	1628955	1
FAVIDE2	34	carface	fron	thre	3	face	1957802	1
FAVIDE2	35	carface	fron	thre	3	face	2376129	0
FAVIDE2	36	carface	fron	thre	3	face	2807918	1
FAVIDE2	37	carface	fron	thre	3	face	3374954	0
FAVIDE2	38	carface	fron	thre	3	face	4165292	0
FAVIDE2	39	carface	fron	thre	3	face	1795784	0
FAVIDE2	40	carface	fron	thre	3	face	1964087	1
FAVIDE2	1	facecar	fron	prof	2	face	22524400	1
FAVIDE2	2	facecar	fron	prof	2	face	19208269	1
FAVIDE2	3	facecar	fron	prof	2	face	1495179	1
FAVIDE2	4	facecar	fron	prof	2	face	1917873	1
FAVIDE2	5	facecar	fron	prof	2	face	2776203	1
FAVIDE2	6	facecar	fron	prof	2	face	1576583	1
FAVIDE2	7	facecar	fron	prof	2	face	9227395	0
FAVIDE2	8	facecar	fron	prof	2	face	2461726	1
FAVIDE2	9	facecar	fron	prof	2	face	2859306	0
FAVIDE2	10	facecar	fron	prof	2	face	2927064	1
FAVIDE2	11	facecar	fron	prof	2	car	3415561	1
FAVIDE2	12	facecar	fron	prof	2	car	1844759	1
FAVIDE2	13	facecar	fron	prof	2	car	4996611	1
FAVIDE2	14	facecar	fron	prof	2	car	6342224	0
FAVIDE2	15	facecar	fron	prof	2	car	2359554	0
FAVIDE2	16	facecar	fron	prof	2	car	3497462	1
FAVIDE2	17	facecar	fron	prof	2	car	1187951	1
FAVIDE2	18	facecar	fron	prof	2	car	2462719	0
FAVIDE2	19	facecar	fron	prof	2	car	2876690	0
FAVIDE2	20	facecar	fron	prof	2	car	1727162	0
FAVIDE2	21	facecar	fron	thre	3	face	12690286	1
FAVIDE2	22	facecar	fron	thre	3	face	4803121	0
FAVIDE2	23	facecar	fron	thre	3	face	1934722	1
FAVIDE2	24	facecar	fron	thre	3	face	6898147	1
FAVIDE2	25	facecar	fron	thre	3	face	3933989	1
FAVIDE2	26	facecar	fron	thre	3	face	2788427	1
FAVIDE2	27	facecar	fron	thre	3	face	2460241	1
FAVIDE2	28	facecar	fron	thre	3	face	2016556	1
FAVIDE2	29	facecar	fron	thre	3	face	4376705	0
FAVIDE2	30	facecar	fron	thre	3	face	1837573	1
FAVIDE2	31	facecar	fron	thre	3	car	4747839	1
FAVIDE2	32	facecar	fron	thre	3	car	3633795	0
FAVIDE2	33	facecar	fron	thre	3	car	2261689	1
FAVIDE2	34	facecar	fron	thre	3	car	4314378	1
FAVIDE2	35	facecar	fron	thre	3	car	3050740	1
FAVIDE2	36	facecar	fron	thre	3	car	2070923	1
FAVIDE2	37	facecar	fron	thre	3	car	3805008	0
FAVIDE2	38	facecar	fron	thre	3	car	3225826	0
FAVIDE2	39	facecar	fron	thre	3	car	4181907	1
FAVIDE2	40	facecar	fron	thre	3	car	6475612	1
FAVIDE2	1	facecar	fron	prof	1	face	7785911	1
FAVIDE2	2	facecar	fron	prof	1	face	3794523	0
FAVIDE2	3	facecar	fron	prof	1	face	3529036	1
FAVIDE2	4	facecar	fron	prof	1	face	3202762	1
FAVIDE2	5	facecar	fron	prof	1	face	2890349	0
FAVIDE2	6	facecar	fron	prof	1	face	2494412	1
FAVIDE2	7	facecar	fron	prof	1	face	1699153	0
FAVIDE2	8	facecar	fron	prof	1	face	2960455	0
FAVIDE2	9	facecar	fron	prof	1	face	3177877	1
FAVIDE2	10	facecar	fron	prof	1	face	4146825	1
FAVIDE2	11	facecar	fron	prof	1	car	8026239	0
FAVIDE2	12	facecar	fron	prof	1	car	2897007	1
FAVIDE2	13	facecar	fron	prof	1	car	4564417	1
FAVIDE2	14	facecar	fron	prof	1	car	6434906	1
FAVIDE2	15	facecar	fron	prof	1	car	3203690	0
FAVIDE2	16	facecar	fron	prof	1	car	3730661	1
FAVIDE2	17	facecar	fron	prof	1	car	3635229	1
FAVIDE2	18	facecar	fron	prof	1	car	2032049	0
FAVIDE2	19	facecar	fron	prof	1	car	2111614	1
FAVIDE2	20	facecar	fron	prof	1	car	1971962	0
FAVIDE2	21	facecar	fron	thre	2	face	6594616	1
FAVIDE2	22	facecar	fron	thre	2	face	3484446	1
FAVIDE2	23	facecar	fron	thre	2	face	4807509	1
FAVIDE2	24	facecar	fron	thre	2	face	4723723	0
FAVIDE2	25	facecar	fron	thre	2	face	5859722	1
FAVIDE2	26	facecar	fron	thre	2	face	8267748	0
FAVIDE2	27	facecar	fron	thre	2	face	4853546	0
FAVIDE2	28	facecar	fron	thre	2	face	3775693	1
FAVIDE2	29	facecar	fron	thre	2	face	2262962	1
FAVIDE2	30	facecar	fron	thre	2	face	5380588	1
FAVIDE2	31	facecar	fron	thre	2	car	9616774	0
FAVIDE2	32	facecar	fron	thre	2	car	3525538	1
FAVIDE2	33	facecar	fron	thre	2	car	3087053	1
FAVIDE2	34	facecar	fron	thre	2	car	2874835	1
FAVIDE2	35	facecar	fron	thre	2	car	2664337	1
FAVIDE2	36	facecar	fron	thre	2	car	2853415	1
FAVIDE2	37	facecar	fron	thre	2	car	2474955	1
FAVIDE2	38	facecar	fron	thre	2	car	3152393	0
FAVIDE2	39	facecar	fron	thre	2	car	2105293	1
FAVIDE2	40	facecar	fron	thre	2	car	2045922	0
FAVIDE2	1	carface	fron	prof	1	car	20443280	0
FAVIDE2	2	carface	fron	prof	1	car	7559220	1
FAVIDE2	3	carface	fron	prof	1	car	6558692	1
FAVIDE2	4	carface	fron	prof	1	car	9288320	0
FAVIDE2	5	carface	fron	prof	1	car	5023653	1
FAVIDE2	6	carface	fron	prof	1	car	3401601	1
FAVIDE2	7	carface	fron	prof	1	car	5823498	0
FAVIDE2	8	carface	fron	prof	1	car	3814008	0
FAVIDE2	9	carface	fron	prof	1	car	4531115	1
FAVIDE2	10	carface	fron	prof	1	car	1953864	1
FAVIDE2	11	carface	fron	prof	1	face	9476521	0
FAVIDE2	12	carface	fron	prof	1	face	3340479	0
FAVIDE2	13	carface	fron	prof	1	face	1613023	1
FAVIDE2	14	carface	fron	prof	1	face	3094837	1
FAVIDE2	15	carface	fron	prof	1	face	2577847	1
FAVIDE2	16	carface	fron	prof	1	face	1770370	1
FAVIDE2	17	carface	fron	prof	1	face	1788828	0
FAVIDE2	18	carface	fron	prof	1	face	2606450	0
FAVIDE2	19	carface	fron	prof	1	face	2949201	0
FAVIDE2	20	carface	fron	prof	1	face	8437942	1
FAVIDE2	21	carface	fron	thre	3	car	7517869	0
FAVIDE2	22	carface	fron	thre	3	car	3047664	0
FAVIDE2	23	carface	fron	thre	3	car	1532866	1
FAVIDE2	24	carface	fron	thre	3	car	1793099	0
FAVIDE2	25	carface	fron	thre	3	car	2602750	0
FAVIDE2	26	carface	fron	thre	3	car	1866451	1
FAVIDE2	27	carface	fron	thre	3	car	1936415	1
FAVIDE2	28	carface	fron	thre	3	car	4227771	1
FAVIDE2	29	carface	fron	thre	3	car	7639283	1
FAVIDE2	30	carface	fron	thre	3	car	2884152	1
FAVIDE2	31	carface	fron	thre	3	face	4247603	0
FAVIDE2	32	carface	fron	thre	3	face	2722487	1
FAVIDE2	33	carface	fron	thre	3	face	1509151	0
FAVIDE2	34	carface	fron	thre	3	face	2018568	1
FAVIDE2	35	carface	fron	thre	3	face	2194574	1
FAVIDE2	36	carface	fron	thre	3	face	5203414	1
FAVIDE2	37	carface	fron	thre	3	face	3678393	0
FAVIDE2	38	carface	fron	thre	3	face	5216940	1
FAVIDE2	39	carface	fron	thre	3	face	4222260	1
FAVIDE2	40	carface	fron	thre	3	face	3161645	0
FAVIDE2	1	carface	fron	prof	3	car	2698905	0
FAVIDE2	2	carface	fron	prof	3	car	2542325	0
FAVIDE2	3	carface	fron	prof	3	car	2759650	0
FAVIDE2	4	carface	fron	prof	3	car	2055999	0
FAVIDE2	5	carface	fron	prof	3	car	1358606	0
FAVIDE2	6	carface	fron	prof	3	car	1602439	1
FAVIDE2	7	carface	fron	prof	3	car	5283218	0
FAVIDE2	8	carface	fron	prof	3	car	1953797	1
FAVIDE2	9	carface	fron	prof	3	car	0.947991	1
FAVIDE2	10	carface	fron	prof	3	car	3744009	0
FAVIDE2	11	carface	fron	prof	3	face	4150509	1
FAVIDE2	12	carface	fron	prof	3	face	2733395	1
FAVIDE2	13	carface	fron	prof	3	face	2039392	1
FAVIDE2	14	carface	fron	prof	3	face	3982533	0
FAVIDE2	15	carface	fron	prof	3	face	3219882	0
FAVIDE2	16	carface	fron	prof	3	face	1609591	1
FAVIDE2	17	carface	fron	prof	3	face	2138992	1
FAVIDE2	18	carface	fron	prof	3	face	1333365	1
FAVIDE2	19	carface	fron	prof	3	face	8593178	0
FAVIDE2	20	carface	fron	prof	3	face	2982786	1
FAVIDE2	21	carface	fron	thre	1	car	7572488	0
FAVIDE2	22	carface	fron	thre	1	car	7635324	1
FAVIDE2	23	carface	fron	thre	1	car	18543409	1
FAVIDE2	24	carface	fron	thre	1	car	4882434	1
FAVIDE2	25	carface	fron	thre	1	car	2721858	1
FAVIDE2	26	carface	fron	thre	1	car	3596447	1
FAVIDE2	27	carface	fron	thre	1	car	3265769	1
FAVIDE2	28	carface	fron	thre	1	car	13621944	1
FAVIDE2	29	carface	fron	thre	1	car	3295550	0
FAVIDE2	30	carface	fron	thre	1	car	3706449	1
FAVIDE2	31	carface	fron	thre	1	face	7714714	1
FAVIDE2	32	carface	fron	thre	1	face	4636031	1
FAVIDE2	33	carface	fron	thre	1	face	2950994	1
FAVIDE2	34	carface	fron	thre	1	face	6142708	1
FAVIDE2	35	carface	fron	thre	1	face	2113012	1
FAVIDE2	36	carface	fron	thre	1	face	2541478	1
FAVIDE2	37	carface	fron	thre	1	face	2783706	1
FAVIDE2	38	carface	fron	thre	1	face	2126663	1
FAVIDE2	39	carface	fron	thre	1	face	1818471	1
FAVIDE2	40	carface	fron	thre	1	face	2322687	0
FAVIDE2	1	carface	fron	prof	2	car	5184389	0
FAVIDE2	2	carface	fron	prof	2	car	3259012	0
FAVIDE2	3	carface	fron	prof	2	car	1934443	1
FAVIDE2	4	carface	fron	prof	2	car	2216386	0
FAVIDE2	5	carface	fron	prof	2	car	1710533	0
FAVIDE2	6	carface	fron	prof	2	car	3251016	1
FAVIDE2	7	carface	fron	prof	2	car	1974468	0
FAVIDE2	8	carface	fron	prof	2	car	1887762	0
FAVIDE2	9	carface	fron	prof	2	car	1844606	1
FAVIDE2	10	carface	fron	prof	2	car	2138776	0
FAVIDE2	11	carface	fron	prof	2	face	4324070	0
FAVIDE2	12	carface	fron	prof	2	face	2171037	0
FAVIDE2	13	carface	fron	prof	2	face	4275942	0
FAVIDE2	14	carface	fron	prof	2	face	5580633	0
FAVIDE2	15	carface	fron	prof	2	face	2550135	1
FAVIDE2	16	carface	fron	prof	2	face	3878769	0
FAVIDE2	17	carface	fron	prof	2	face	3344425	1
FAVIDE2	18	carface	fron	prof	2	face	2272389	1
FAVIDE2	19	carface	fron	prof	2	face	2404886	1
FAVIDE2	20	carface	fron	prof	2	face	2323529	1
FAVIDE2	21	carface	fron	thre	3	car	6374319	1
FAVIDE2	22	carface	fron	thre	3	car	3871119	0
FAVIDE2	23	carface	fron	thre	3	car	3632640	0
FAVIDE2	24	carface	fron	thre	3	car	2131989	1
FAVIDE2	25	carface	fron	thre	3	car	2046299	1
FAVIDE2	26	carface	fron	thre	3	car	1788856	0
FAVIDE2	27	carface	fron	thre	3	car	1653807	0
FAVIDE2	28	carface	fron	thre	3	car	2340489	0
FAVIDE2	29	carface	fron	thre	3	car	2365569	1
FAVIDE2	30	carface	fron	thre	3	car	2006288	0
FAVIDE2	31	carface	fron	thre	3	face	4093066	1
FAVIDE2	32	carface	fron	thre	3	face	7373840	1
FAVIDE2	33	carface	fron	thre	3	face	5893007	1
FAVIDE2	34	carface	fron	thre	3	face	2289940	0
FAVIDE2	35	carface	fron	thre	3	face	2093830	1
FAVIDE2	36	carface	fron	thre	3	face	1708895	0
FAVIDE2	37	carface	fron	thre	3	face	2649497	1
FAVIDE2	38	carface	fron	thre	3	face	2925500	1
FAVIDE2	39	carface	fron	thre	3	face	2174870	0
FAVIDE2	40	carface	fron	thre	3	face	2183675	1
FAVIDE2	1	facecar	fron	prof	1	face	56528081	0
FAVIDE2	2	facecar	fron	prof	1	face	7148043	0
FAVIDE2	3	facecar	fron	prof	1	face	7900311	1
FAVIDE2	4	facecar	fron	prof	1	face	5721192	1
FAVIDE2	5	facecar	fron	prof	1	face	3990833	1
FAVIDE2	6	facecar	fron	prof	1	face	5483992	0
FAVIDE2	7	facecar	fron	prof	1	face	5786023	0
FAVIDE2	8	facecar	fron	prof	1	face	13316341	1
FAVIDE2	9	facecar	fron	prof	1	face	6258422	1
FAVIDE2	10	facecar	fron	prof	1	face	4119325	1
FAVIDE2	11	facecar	fron	prof	1	car	7709612	0
FAVIDE2	12	facecar	fron	prof	1	car	4719356	1
FAVIDE2	13	facecar	fron	prof	1	car	12294604	0
FAVIDE2	14	facecar	fron	prof	1	car	7263727	0
FAVIDE2	15	facecar	fron	prof	1	car	14107087	0
FAVIDE2	16	facecar	fron	prof	1	car	4294899	0
FAVIDE2	17	facecar	fron	prof	1	car	3134711	1
FAVIDE2	18	facecar	fron	prof	1	car	4672755	0
FAVIDE2	19	facecar	fron	prof	1	car	2199757	0
FAVIDE2	20	facecar	fron	prof	1	car	5008228	1
FAVIDE2	21	facecar	fron	thre	2	face	9311002	0
FAVIDE2	22	facecar	fron	thre	2	face	4637121	1
FAVIDE2	23	facecar	fron	thre	2	face	4661767	1
FAVIDE2	24	facecar	fron	thre	2	face	8095025	0
FAVIDE2	25	facecar	fron	thre	2	face	5760466	1
FAVIDE2	26	facecar	fron	thre	2	face	4611496	1
FAVIDE2	27	facecar	fron	thre	2	face	2126969	1
FAVIDE2	28	facecar	fron	thre	2	face	4890474	1
FAVIDE2	29	facecar	fron	thre	2	face	10544583	0
FAVIDE2	30	facecar	fron	thre	2	face	2732936	1
FAVIDE2	31	facecar	fron	thre	2	car	9701256	1
FAVIDE2	32	facecar	fron	thre	2	car	3282371	1
FAVIDE2	33	facecar	fron	thre	2	car	2918182	0
FAVIDE2	34	facecar	fron	thre	2	car	4152915	0
FAVIDE2	35	facecar	fron	thre	2	car	2725722	1
FAVIDE2	36	facecar	fron	thre	2	car	14839488	1
FAVIDE2	37	facecar	fron	thre	2	car	4334838	0
FAVIDE2	38	facecar	fron	thre	2	car	11694388	1
FAVIDE2	39	facecar	fron	thre	2	car	3991909	1
FAVIDE2	40	facecar	fron	thre	2	car	7621333	0
FAVIDE2	1	facecar	fron	prof	2	face	3085553	1
FAVIDE2	2	facecar	fron	prof	2	face	3288831	1
FAVIDE2	3	facecar	fron	prof	2	face	3075495	1
FAVIDE2	4	facecar	fron	prof	2	face	2551354	1
FAVIDE2	5	facecar	fron	prof	2	face	2999364	0
FAVIDE2	6	facecar	fron	prof	2	face	1510017	1
FAVIDE2	7	facecar	fron	prof	2	face	2924554	1
FAVIDE2	8	facecar	fron	prof	2	face	2533631	1
FAVIDE2	9	facecar	fron	prof	2	face	3352160	0
FAVIDE2	10	facecar	fron	prof	2	face	2783094	0
FAVIDE2	11	facecar	fron	prof	2	car	3613378	0
FAVIDE2	12	facecar	fron	prof	2	car	2105447	1
FAVIDE2	13	facecar	fron	prof	2	car	1301903	0
FAVIDE2	14	facecar	fron	prof	2	car	1930563	1
FAVIDE2	15	facecar	fron	prof	2	car	1805127	0
FAVIDE2	16	facecar	fron	prof	2	car	2902356	0
FAVIDE2	17	facecar	fron	prof	2	car	1897271	0
FAVIDE2	18	facecar	fron	prof	2	car	1862098	1
FAVIDE2	19	facecar	fron	prof	2	car	2349756	0
FAVIDE2	20	facecar	fron	prof	2	car	2373950	0
FAVIDE2	21	facecar	fron	thre	1	face	5175414	1
FAVIDE2	22	facecar	fron	thre	1	face	2994264	1
FAVIDE2	23	facecar	fron	thre	1	face	1842692	1
FAVIDE2	24	facecar	fron	thre	1	face	1826055	1
FAVIDE2	25	facecar	fron	thre	1	face	3234616	0
FAVIDE2	26	facecar	fron	thre	1	face	2717754	1
FAVIDE2	27	facecar	fron	thre	1	face	1774945	1
FAVIDE2	28	facecar	fron	thre	1	face	2128549	0
FAVIDE2	29	facecar	fron	thre	1	face	1531625	1
FAVIDE2	30	facecar	fron	thre	1	face	2480091	1
FAVIDE2	31	facecar	fron	thre	1	car	2323347	1
FAVIDE2	32	facecar	fron	thre	1	car	2079024	1
FAVIDE2	33	facecar	fron	thre	1	car	2492995	1
FAVIDE2	34	facecar	fron	thre	1	car	1527511	0
FAVIDE2	35	facecar	fron	thre	1	car	2611819	1
FAVIDE2	36	facecar	fron	thre	1	car	1474446	1
FAVIDE2	37	facecar	fron	thre	1	car	2001603	1
FAVIDE2	38	facecar	fron	thre	1	car	1833312	1
FAVIDE2	39	facecar	fron	thre	1	car	1345209	0
FAVIDE2	40	facecar	fron	thre	1	car	1716866	1
FAVIDE2	1	carface	fron	prof	1	car	2184076	1
FAVIDE2	2	carface	fron	prof	1	car	2105027	1
FAVIDE2	3	carface	fron	prof	1	car	6629481	1
FAVIDE2	4	carface	fron	prof	1	car	1891489	0
FAVIDE2	5	carface	fron	prof	1	car	3177786	1
FAVIDE2	6	carface	fron	prof	1	car	4031956	0
FAVIDE2	7	carface	fron	prof	1	car	2307831	1
FAVIDE2	8	carface	fron	prof	1	car	3183100	0
FAVIDE2	9	carface	fron	prof	1	car	0.670158	1
FAVIDE2	10	carface	fron	prof	1	car	1582874	1
FAVIDE2	11	carface	fron	prof	1	face	3055326	1
FAVIDE2	12	carface	fron	prof	1	face	2516031	1
FAVIDE2	13	carface	fron	prof	1	face	1614890	1
FAVIDE2	14	carface	fron	prof	1	face	4742185	1
FAVIDE2	15	carface	fron	prof	1	face	1908204	1
FAVIDE2	16	carface	fron	prof	1	face	3264864	0
FAVIDE2	17	carface	fron	prof	1	face	1501194	0
FAVIDE2	18	carface	fron	prof	1	face	2137768	1
FAVIDE2	19	carface	fron	prof	1	face	1771099	1
FAVIDE2	20	carface	fron	prof	1	face	4014815	1
FAVIDE2	21	carface	fron	thre	2	car	2549938	1
FAVIDE2	22	carface	fron	thre	2	car	10047442	0
FAVIDE2	23	carface	fron	thre	2	car	1661952	1
FAVIDE2	24	carface	fron	thre	2	car	4588796	1
FAVIDE2	25	carface	fron	thre	2	car	2616672	1
FAVIDE2	26	carface	fron	thre	2	car	2119417	1
FAVIDE2	27	carface	fron	thre	2	car	1274332	1
FAVIDE2	28	carface	fron	thre	2	car	2001944	1
FAVIDE2	29	carface	fron	thre	2	car	1401075	1
FAVIDE2	30	carface	fron	thre	2	car	3370917	1
FAVIDE2	31	carface	fron	thre	2	face	2512614	1
FAVIDE2	32	carface	fron	thre	2	face	1771513	1
FAVIDE2	33	carface	fron	thre	2	face	2789323	1
FAVIDE2	34	carface	fron	thre	2	face	2677038	1
FAVIDE2	35	carface	fron	thre	2	face	1736910	1
FAVIDE2	36	carface	fron	thre	2	face	1740843	1
FAVIDE2	37	carface	fron	thre	2	face	2256534	1
FAVIDE2	38	carface	fron	thre	2	face	1422737	1
FAVIDE2	39	carface	fron	thre	2	face	2015039	1
FAVIDE2	40	carface	fron	thre	2	face	3053529	1
FAVIDE2	1	facecar	fron	prof	2	face	12702832	0
FAVIDE2	2	facecar	fron	prof	2	face	6273777	0
FAVIDE2	3	facecar	fron	prof	2	face	5216987	1
FAVIDE2	4	facecar	fron	prof	2	face	3531693	1
FAVIDE2	5	facecar	fron	prof	2	face	6908703	0
FAVIDE2	6	facecar	fron	prof	2	face	4464807	1
FAVIDE2	7	facecar	fron	prof	2	face	6882166	1
FAVIDE2	8	facecar	fron	prof	2	face	4952239	0
FAVIDE2	9	facecar	fron	prof	2	face	2956702	0
FAVIDE2	10	facecar	fron	prof	2	face	5165325	1
FAVIDE2	11	facecar	fron	prof	2	car	8128098	0
FAVIDE2	12	facecar	fron	prof	2	car	3473445	1
FAVIDE2	13	facecar	fron	prof	2	car	1469361	1
FAVIDE2	14	facecar	fron	prof	2	car	2084359	1
FAVIDE2	15	facecar	fron	prof	2	car	1497748	1
FAVIDE2	16	facecar	fron	prof	2	car	2150940	0
FAVIDE2	17	facecar	fron	prof	2	car	1073538	1
FAVIDE2	18	facecar	fron	prof	2	car	0.785308	1
FAVIDE2	19	facecar	fron	prof	2	car	1524857	0
FAVIDE2	20	facecar	fron	prof	2	car	0.576595	1
FAVIDE2	21	facecar	fron	thre	1	face	13636440	1
FAVIDE2	22	facecar	fron	thre	1	face	5464557	1
FAVIDE2	23	facecar	fron	thre	1	face	15218472	0
FAVIDE2	24	facecar	fron	thre	1	face	5549254	0
FAVIDE2	25	facecar	fron	thre	1	face	2978780	1
FAVIDE2	26	facecar	fron	thre	1	face	3123640	0
FAVIDE2	27	facecar	fron	thre	1	face	4053948	0
FAVIDE2	28	facecar	fron	thre	1	face	3297274	1
FAVIDE2	29	facecar	fron	thre	1	face	9212026	1
FAVIDE2	30	facecar	fron	thre	1	face	2736927	1
FAVIDE2	31	facecar	fron	thre	1	car	3867071	0
FAVIDE2	32	facecar	fron	thre	1	car	2534272	1
FAVIDE2	33	facecar	fron	thre	1	car	3728987	1
FAVIDE2	34	facecar	fron	thre	1	car	3002225	0
FAVIDE2	35	facecar	fron	thre	1	car	1169401	1
FAVIDE2	36	facecar	fron	thre	1	car	3373835	0
FAVIDE2	37	facecar	fron	thre	1	car	4038035	1
FAVIDE2	38	facecar	fron	thre	1	car	1970569	1
FAVIDE2	39	facecar	fron	thre	1	car	4037644	0
FAVIDE2	40	facecar	fron	thre	1	car	9041863	1
FAVIDE2	1	carface	fron	prof	3	car	3634730	0
FAVIDE2	2	carface	fron	prof	3	car	5358773	0
FAVIDE2	3	carface	fron	prof	3	car	2161940	1
FAVIDE2	4	carface	fron	prof	3	car	4748453	0
FAVIDE2	5	carface	fron	prof	3	car	2177323	1
FAVIDE2	6	carface	fron	prof	3	car	6090136	0
FAVIDE2	7	carface	fron	prof	3	car	3166678	0
FAVIDE2	8	carface	fron	prof	3	car	4207001	1
FAVIDE2	9	carface	fron	prof	3	car	3131218	0
FAVIDE2	10	carface	fron	prof	3	car	11036246	1
FAVIDE2	11	carface	fron	prof	3	face	4136759	0
FAVIDE2	12	carface	fron	prof	3	face	2902591	0
FAVIDE2	13	carface	fron	prof	3	face	7616473	0
FAVIDE2	14	carface	fron	prof	3	face	8637962	0
FAVIDE2	15	carface	fron	prof	3	face	10464014	1
FAVIDE2	16	carface	fron	prof	3	face	2862402	0
FAVIDE2	17	carface	fron	prof	3	face	1915390	1
FAVIDE2	18	carface	fron	prof	3	face	3634542	1
FAVIDE2	19	carface	fron	prof	3	face	3807273	0
FAVIDE2	20	carface	fron	prof	3	face	3050607	1
FAVIDE2	21	carface	fron	thre	2	car	1422157	1
FAVIDE2	22	carface	fron	thre	2	car	2070755	1
FAVIDE2	23	carface	fron	thre	2	car	0.972392	1
FAVIDE2	24	carface	fron	thre	2	car	1336307	1
FAVIDE2	25	carface	fron	thre	2	car	2092377	0
FAVIDE2	26	carface	fron	thre	2	car	3920819	1
FAVIDE2	27	carface	fron	thre	2	car	1521007	1
FAVIDE2	28	carface	fron	thre	2	car	1869636	1
FAVIDE2	29	carface	fron	thre	2	car	2594266	1
FAVIDE2	30	carface	fron	thre	2	car	3355495	1
FAVIDE2	31	carface	fron	thre	2	face	2529883	1
FAVIDE2	32	carface	fron	thre	2	face	1884881	1
FAVIDE2	33	carface	fron	thre	2	face	3105028	1
FAVIDE2	34	carface	fron	thre	2	face	5899358	1
FAVIDE2	35	carface	fron	thre	2	face	3016957	1
FAVIDE2	36	carface	fron	thre	2	face	1950172	1
FAVIDE2	37	carface	fron	thre	2	face	3272136	1
FAVIDE2	38	carface	fron	thre	2	face	2636391	0
FAVIDE2	39	carface	fron	thre	2	face	2457599	1
FAVIDE2	40	carface	fron	thre	2	face	3343259	0
FAVIDE2	1	carface	fron	prof	3	car	3199325	1
FAVIDE2	2	carface	fron	prof	3	car	1645055	0
FAVIDE2	3	carface	fron	prof	3	car	2436087	0
FAVIDE2	4	carface	fron	prof	3	car	2234194	1
FAVIDE2	5	carface	fron	prof	3	car	1856477	0
FAVIDE2	6	carface	fron	prof	3	car	1702192	0
FAVIDE2	7	carface	fron	prof	3	car	1698959	1
FAVIDE2	8	carface	fron	prof	3	car	1919220	0
FAVIDE2	9	carface	fron	prof	3	car	2434734	0
FAVIDE2	10	carface	fron	prof	3	car	2153029	1
FAVIDE2	11	carface	fron	prof	3	face	2233724	1
FAVIDE2	12	carface	fron	prof	3	face	1360040	1
FAVIDE2	13	carface	fron	prof	3	face	1763524	0
FAVIDE2	14	carface	fron	prof	3	face	3957781	1
FAVIDE2	15	carface	fron	prof	3	face	2003837	1
FAVIDE2	16	carface	fron	prof	3	face	2851855	0
FAVIDE2	17	carface	fron	prof	3	face	1752024	1
FAVIDE2	18	carface	fron	prof	3	face	1626556	1
FAVIDE2	19	carface	fron	prof	3	face	4178405	0
FAVIDE2	20	carface	fron	prof	3	face	1647250	1
FAVIDE2	21	carface	fron	thre	2	car	1809442	1
FAVIDE2	22	carface	fron	thre	2	car	2298041	0
FAVIDE2	23	carface	fron	thre	2	car	2637911	0
FAVIDE2	24	carface	fron	thre	2	car	1859311	1
FAVIDE2	25	carface	fron	thre	2	car	2857404	1
FAVIDE2	26	carface	fron	thre	2	car	1845563	1
FAVIDE2	27	carface	fron	thre	2	car	2196443	1
FAVIDE2	28	carface	fron	thre	2	car	1596668	0
FAVIDE2	29	carface	fron	thre	2	car	1398176	1
FAVIDE2	30	carface	fron	thre	2	car	2687239	1
FAVIDE2	31	carface	fron	thre	2	face	3706232	1
FAVIDE2	32	carface	fron	thre	2	face	3570716	1
FAVIDE2	33	carface	fron	thre	2	face	1697175	1
FAVIDE2	34	carface	fron	thre	2	face	2221666	1
FAVIDE2	35	carface	fron	thre	2	face	1708565	1
FAVIDE2	36	carface	fron	thre	2	face	1705162	1
FAVIDE2	37	carface	fron	thre	2	face	1565656	1
FAVIDE2	38	carface	fron	thre	2	face	3359409	0
FAVIDE2	39	carface	fron	thre	2	face	2246878	0
FAVIDE2	40	carface	fron	thre	2	face	2253054	0
FAVIDE2	1	carface	fron	prof	1	car	4876434	0
FAVIDE2	2	carface	fron	prof	1	car	4589961	0
FAVIDE2	3	carface	fron	prof	1	car	4313719	0
FAVIDE2	4	carface	fron	prof	1	car	4185473	0
FAVIDE2	5	carface	fron	prof	1	car	4615298	1
FAVIDE2	6	carface	fron	prof	1	car	3067085	1
FAVIDE2	7	carface	fron	prof	1	car	3302097	1
FAVIDE2	8	carface	fron	prof	1	car	6488829	0
FAVIDE2	9	carface	fron	prof	1	car	3757507	1
FAVIDE2	10	carface	fron	prof	1	car	3763939	1
FAVIDE2	11	carface	fron	prof	1	face	6056316	1
FAVIDE2	12	carface	fron	prof	1	face	3167983	0
FAVIDE2	13	carface	fron	prof	1	face	4166829	1
FAVIDE2	14	carface	fron	prof	1	face	3885449	0
FAVIDE2	15	carface	fron	prof	1	face	5079912	1
FAVIDE2	16	carface	fron	prof	1	face	5136234	1
FAVIDE2	17	carface	fron	prof	1	face	5238460	1
FAVIDE2	18	carface	fron	prof	1	face	3808662	0
FAVIDE2	19	carface	fron	prof	1	face	4589350	1
FAVIDE2	20	carface	fron	prof	1	face	3153143	1
FAVIDE2	21	carface	fron	thre	2	car	6076038	1
FAVIDE2	22	carface	fron	thre	2	car	4275572	1
FAVIDE2	23	carface	fron	thre	2	car	4182054	1
FAVIDE2	24	carface	fron	thre	2	car	9819908	1
FAVIDE2	25	carface	fron	thre	2	car	3445663	1
FAVIDE2	26	carface	fron	thre	2	car	3914689	1
FAVIDE2	27	carface	fron	thre	2	car	4658715	1
FAVIDE2	28	carface	fron	thre	2	car	4491536	0
FAVIDE2	29	carface	fron	thre	2	car	5084910	1
FAVIDE2	30	carface	fron	thre	2	car	4069261	1
FAVIDE2	31	carface	fron	thre	2	face	5214536	1
FAVIDE2	32	carface	fron	thre	2	face	4770137	1
FAVIDE2	33	carface	fron	thre	2	face	3823644	1
FAVIDE2	34	carface	fron	thre	2	face	8484894	1
FAVIDE2	35	carface	fron	thre	2	face	5326950	1
FAVIDE2	36	carface	fron	thre	2	face	6736064	1
FAVIDE2	37	carface	fron	thre	2	face	4610245	1
FAVIDE2	38	carface	fron	thre	2	face	3822786	0
FAVIDE2	39	carface	fron	thre	2	face	3795920	1
FAVIDE2	40	carface	fron	thre	2	face	3585717	0
FAVIDE2	1	facecar	fron	prof	1	face	2169046	0
FAVIDE2	2	facecar	fron	prof	1	face	1810857	0
FAVIDE2	3	facecar	fron	prof	1	face	1483924	1
FAVIDE2	4	facecar	fron	prof	1	face	2944876	1
FAVIDE2	5	facecar	fron	prof	1	face	1186191	1
FAVIDE2	6	facecar	fron	prof	1	face	2468985	1
FAVIDE2	7	facecar	fron	prof	1	face	1690112	1
FAVIDE2	8	facecar	fron	prof	1	face	2759251	1
FAVIDE2	9	facecar	fron	prof	1	face	1903075	1
FAVIDE2	10	facecar	fron	prof	1	face	1595930	1
FAVIDE2	11	facecar	fron	prof	1	car	1820067	1
FAVIDE2	12	facecar	fron	prof	1	car	2068900	1
FAVIDE2	13	facecar	fron	prof	1	car	2298889	0
FAVIDE2	14	facecar	fron	prof	1	car	2334572	0
FAVIDE2	15	facecar	fron	prof	1	car	1033254	1
FAVIDE2	16	facecar	fron	prof	1	car	2729016	0
FAVIDE2	17	facecar	fron	prof	1	car	4131040	1
FAVIDE2	18	facecar	fron	prof	1	car	2186684	0
FAVIDE2	19	facecar	fron	prof	1	car	1706299	0
FAVIDE2	20	facecar	fron	prof	1	car	1967663	0
FAVIDE2	21	facecar	fron	thre	3	face	3448721	1
FAVIDE2	22	facecar	fron	thre	3	face	1637236	1
FAVIDE2	23	facecar	fron	thre	3	face	1668463	1
FAVIDE2	24	facecar	fron	thre	3	face	4467132	0
FAVIDE2	25	facecar	fron	thre	3	face	1917263	0
FAVIDE2	26	facecar	fron	thre	3	face	1823576	1
FAVIDE2	27	facecar	fron	thre	3	face	1543152	1
FAVIDE2	28	facecar	fron	thre	3	face	2114732	1
FAVIDE2	29	facecar	fron	thre	3	face	2670350	0
FAVIDE2	30	facecar	fron	thre	3	face	1147020	1
FAVIDE2	31	facecar	fron	thre	3	car	0.909857	1
FAVIDE2	32	facecar	fron	thre	3	car	2380023	0
FAVIDE2	33	facecar	fron	thre	3	car	1621609	1
FAVIDE2	34	facecar	fron	thre	3	car	3429356	0
FAVIDE2	35	facecar	fron	thre	3	car	1401755	1
FAVIDE2	36	facecar	fron	thre	3	car	1634870	0
FAVIDE2	37	facecar	fron	thre	3	car	1138108	0
FAVIDE2	38	facecar	fron	thre	3	car	3383352	0
FAVIDE2	39	facecar	fron	thre	3	car	2244880	0
FAVIDE2	40	facecar	fron	thre	3	car	2971037	1
FAVIDE2	1	facecar	fron	prof	3	face	1932731	1
FAVIDE2	2	facecar	fron	prof	3	face	2326709	1
FAVIDE2	3	facecar	fron	prof	3	face	2762053	1
FAVIDE2	4	facecar	fron	prof	3	face	4298999	0
FAVIDE2	5	facecar	fron	prof	3	face	3795819	0
FAVIDE2	6	facecar	fron	prof	3	face	2513457	1
FAVIDE2	7	facecar	fron	prof	3	face	1837363	0
FAVIDE2	8	facecar	fron	prof	3	face	4060015	1
FAVIDE2	9	facecar	fron	prof	3	face	1629675	1
FAVIDE2	10	facecar	fron	prof	3	face	2861055	1
FAVIDE2	11	facecar	fron	prof	3	car	1952615	1
FAVIDE2	12	facecar	fron	prof	3	car	1835566	0
FAVIDE2	13	facecar	fron	prof	3	car	2538983	0
FAVIDE2	14	facecar	fron	prof	3	car	1325218	1
FAVIDE2	15	facecar	fron	prof	3	car	1417849	0
FAVIDE2	16	facecar	fron	prof	3	car	2754212	0
FAVIDE2	17	facecar	fron	prof	3	car	1443367	0
FAVIDE2	18	facecar	fron	prof	3	car	3404046	0
FAVIDE2	19	facecar	fron	prof	3	car	1065835	1
FAVIDE2	20	facecar	fron	prof	3	car	0.953362	1
FAVIDE2	21	facecar	fron	thre	1	face	2818097	0
FAVIDE2	22	facecar	fron	thre	1	face	1824201	1
FAVIDE2	23	facecar	fron	thre	1	face	1088754	1
FAVIDE2	24	facecar	fron	thre	1	face	1583836	1
FAVIDE2	25	facecar	fron	thre	1	face	2265276	1
FAVIDE2	26	facecar	fron	thre	1	face	2565230	0
FAVIDE2	27	facecar	fron	thre	1	face	2629510	1
FAVIDE2	28	facecar	fron	thre	1	face	3074670	1
FAVIDE2	29	facecar	fron	thre	1	face	3990629	1
FAVIDE2	30	facecar	fron	thre	1	face	1659411	1
FAVIDE2	31	facecar	fron	thre	1	car	3041730	0
FAVIDE2	32	facecar	fron	thre	1	car	1127065	1
FAVIDE2	33	facecar	fron	thre	1	car	1477054	1
FAVIDE2	34	facecar	fron	thre	1	car	2921912	0
FAVIDE2	35	facecar	fron	thre	1	car	1725110	1
FAVIDE2	36	facecar	fron	thre	1	car	1569187	0
FAVIDE2	37	facecar	fron	thre	1	car	1299939	1
FAVIDE2	38	facecar	fron	thre	1	car	2985815	0
FAVIDE2	39	facecar	fron	thre	1	car	2224467	0
FAVIDE2	40	facecar	fron	thre	1	car	3311851	0
FAVIDE2	1	carface	fron	prof	2	car	2801083	1
FAVIDE2	2	carface	fron	prof	2	car	2920736	1
FAVIDE2	3	carface	fron	prof	2	car	2035415	0
FAVIDE2	4	carface	fron	prof	2	car	1569616	1
FAVIDE2	5	carface	fron	prof	2	car	1780491	0
FAVIDE2	6	carface	fron	prof	2	car	1789044	1
FAVIDE2	7	carface	fron	prof	2	car	2166928	1
FAVIDE2	8	carface	fron	prof	2	car	2072795	1
FAVIDE2	9	carface	fron	prof	2	car	1669582	1
FAVIDE2	10	carface	fron	prof	2	car	6012442	0
FAVIDE2	11	carface	fron	prof	2	face	2451739	1
FAVIDE2	12	carface	fron	prof	2	face	1945887	1
FAVIDE2	13	carface	fron	prof	2	face	5692925	1
FAVIDE2	14	carface	fron	prof	2	face	1826916	0
FAVIDE2	15	carface	fron	prof	2	face	2442786	1
FAVIDE2	16	carface	fron	prof	2	face	1953491	1
FAVIDE2	17	carface	fron	prof	2	face	1444663	1
FAVIDE2	18	carface	fron	prof	2	face	4443047	1
FAVIDE2	19	carface	fron	prof	2	face	2501910	1
FAVIDE2	20	carface	fron	prof	2	face	1968482	0
FAVIDE2	21	carface	fron	thre	1	car	2416541	1
FAVIDE2	22	carface	fron	thre	1	car	1920357	1
FAVIDE2	23	carface	fron	thre	1	car	1356617	1
FAVIDE2	24	carface	fron	thre	1	car	2295277	0
FAVIDE2	25	carface	fron	thre	1	car	1339708	1
FAVIDE2	26	carface	fron	thre	1	car	1159499	1
FAVIDE2	27	carface	fron	thre	1	car	2419150	1
FAVIDE2	28	carface	fron	thre	1	car	2393471	1
FAVIDE2	29	carface	fron	thre	1	car	0.883236	1
FAVIDE2	30	carface	fron	thre	1	car	1945368	0
FAVIDE2	31	carface	fron	thre	1	face	3737517	1
FAVIDE2	32	carface	fron	thre	1	face	1278774	1
FAVIDE2	33	carface	fron	thre	1	face	1740558	1
FAVIDE2	34	carface	fron	thre	1	face	5465265	1
FAVIDE2	35	carface	fron	thre	1	face	1513262	1
FAVIDE2	36	carface	fron	thre	1	face	2142158	1
FAVIDE2	37	carface	fron	thre	1	face	2680157	1
FAVIDE2	38	carface	fron	thre	1	face	5243342	1
FAVIDE2	39	carface	fron	thre	1	face	1348048	1
FAVIDE2	40	carface	fron	thre	1	face	2238627	1
FAVIDE2	1	carface	fron	prof	3	car	1690768	0
FAVIDE2	2	carface	fron	prof	3	car	1264895	1
FAVIDE2	3	carface	fron	prof	3	car	1112226	1
FAVIDE2	4	carface	fron	prof	3	car	1414809	1
FAVIDE2	5	carface	fron	prof	3	car	1407782	1
FAVIDE2	6	carface	fron	prof	3	car	1528561	0
FAVIDE2	7	carface	fron	prof	3	car	1380880	0
FAVIDE2	8	carface	fron	prof	3	car	1591671	1
FAVIDE2	9	carface	fron	prof	3	car	1289826	1
FAVIDE2	10	carface	fron	prof	3	car	1512387	1
FAVIDE2	11	carface	fron	prof	3	face	1196207	1
FAVIDE2	12	carface	fron	prof	3	face	1717916	0
FAVIDE2	13	carface	fron	prof	3	face	1490637	1
FAVIDE2	14	carface	fron	prof	3	face	1608100	1
FAVIDE2	15	carface	fron	prof	3	face	1529662	1
FAVIDE2	16	carface	fron	prof	3	face	1549867	1
FAVIDE2	17	carface	fron	prof	3	face	1329885	0
FAVIDE2	18	carface	fron	prof	3	face	1301742	1
FAVIDE2	19	carface	fron	prof	3	face	1475708	0
FAVIDE2	20	carface	fron	prof	3	face	1169390	1
FAVIDE2	21	carface	fron	thre	1	car	2514321	1
FAVIDE2	22	carface	fron	thre	1	car	1365876	1
FAVIDE2	23	carface	fron	thre	1	car	1672241	0
FAVIDE2	24	carface	fron	thre	1	car	1591714	1
FAVIDE2	25	carface	fron	thre	1	car	1289858	1
FAVIDE2	26	carface	fron	thre	1	car	0.896550	0
FAVIDE2	27	carface	fron	thre	1	car	1702552	1
FAVIDE2	28	carface	fron	thre	1	car	1468628	0
FAVIDE2	29	carface	fron	thre	1	car	1122781	0
FAVIDE2	30	carface	fron	thre	1	car	1569345	1
FAVIDE2	31	carface	fron	thre	1	face	1476157	1
FAVIDE2	32	carface	fron	thre	1	face	1251082	1
FAVIDE2	33	carface	fron	thre	1	face	1275145	0
FAVIDE2	34	carface	fron	thre	1	face	1458565	0
FAVIDE2	35	carface	fron	thre	1	face	1346256	1
FAVIDE2	36	carface	fron	thre	1	face	1214999	0
FAVIDE2	37	carface	fron	thre	1	face	1448495	1
FAVIDE2	38	carface	fron	thre	1	face	1336062	1
FAVIDE2	39	carface	fron	thre	1	face	1188930	1
FAVIDE2	40	carface	fron	thre	1	face	1415711	1
FAVIDE2	1	carface	fron	prof	3	car	5207017	0
FAVIDE2	2	carface	fron	prof	3	car	6337237	1
FAVIDE2	3	carface	fron	prof	3	car	5716818	0
FAVIDE2	4	carface	fron	prof	3	car	4793723	1
FAVIDE2	5	carface	fron	prof	3	car	3157382	1
FAVIDE2	6	carface	fron	prof	3	car	3749017	1
FAVIDE2	7	carface	fron	prof	3	car	3164874	1
FAVIDE2	8	carface	fron	prof	3	car	3029543	1
FAVIDE2	9	carface	fron	prof	3	car	3874307	0
FAVIDE2	10	carface	fron	prof	3	car	2565475	1
FAVIDE2	11	carface	fron	prof	3	face	5579718	0
FAVIDE2	12	carface	fron	prof	3	face	3870692	0
FAVIDE2	13	carface	fron	prof	3	face	3368076	0
FAVIDE2	14	carface	fron	prof	3	face	2447460	1
FAVIDE2	15	carface	fron	prof	3	face	1868949	1
FAVIDE2	16	carface	fron	prof	3	face	4379306	0
FAVIDE2	17	carface	fron	prof	3	face	3431735	1
FAVIDE2	18	carface	fron	prof	3	face	5269045	0
FAVIDE2	19	carface	fron	prof	3	face	4260940	0
FAVIDE2	20	carface	fron	prof	3	face	3846312	1
FAVIDE2	21	carface	fron	thre	1	car	5608496	0
FAVIDE2	22	carface	fron	thre	1	car	2762055	1
FAVIDE2	23	carface	fron	thre	1	car	3506471	1
FAVIDE2	24	carface	fron	thre	1	car	3907324	0
FAVIDE2	25	carface	fron	thre	1	car	2627493	0
FAVIDE2	26	carface	fron	thre	1	car	2689463	1
FAVIDE2	27	carface	fron	thre	1	car	4372647	0
FAVIDE2	28	carface	fron	thre	1	car	3569082	1
FAVIDE2	29	carface	fron	thre	1	car	3400829	1
FAVIDE2	30	carface	fron	thre	1	car	3301859	0
FAVIDE2	31	carface	fron	thre	1	face	5623346	0
FAVIDE2	32	carface	fron	thre	1	face	3599402	1
FAVIDE2	33	carface	fron	thre	1	face	3973767	1
FAVIDE2	34	carface	fron	thre	1	face	4306661	0
FAVIDE2	35	carface	fron	thre	1	face	4065951	0
FAVIDE2	36	carface	fron	thre	1	face	3507909	0
FAVIDE2	37	carface	fron	thre	1	face	4285565	1
FAVIDE2	38	carface	fron	thre	1	face	3854950	0
FAVIDE2	39	carface	fron	thre	1	face	3097984	0
FAVIDE2	40	carface	fron	thre	1	face	2604897	1
FAVIDE2	1	facecar	fron	prof	3	face	5092309	1
FAVIDE2	2	facecar	fron	prof	3	face	9506037	1
FAVIDE2	3	facecar	fron	prof	3	face	2023741	1
FAVIDE2	4	facecar	fron	prof	3	face	2439792	1
FAVIDE2	5	facecar	fron	prof	3	face	1733330	1
FAVIDE2	6	facecar	fron	prof	3	face	1416515	1
FAVIDE2	7	facecar	fron	prof	3	face	2736938	1
FAVIDE2	8	facecar	fron	prof	3	face	1256545	0
FAVIDE2	9	facecar	fron	prof	3	face	1584013	0
FAVIDE2	10	facecar	fron	prof	3	face	1656669	1
FAVIDE2	11	facecar	fron	prof	3	car	5238611	1
FAVIDE2	12	facecar	fron	prof	3	car	2286793	0
FAVIDE2	13	facecar	fron	prof	3	car	2131668	1
FAVIDE2	14	facecar	fron	prof	3	car	1661743	1
FAVIDE2	15	facecar	fron	prof	3	car	0.996384	1
FAVIDE2	16	facecar	fron	prof	3	car	1077629	0
FAVIDE2	17	facecar	fron	prof	3	car	1100740	1
FAVIDE2	18	facecar	fron	prof	3	car	2538414	0
FAVIDE2	19	facecar	fron	prof	3	car	0.996821	1
FAVIDE2	20	facecar	fron	prof	3	car	1223410	1
FAVIDE2	21	facecar	fron	thre	1	face	4020741	0
FAVIDE2	22	facecar	fron	thre	1	face	1680669	1
FAVIDE2	23	facecar	fron	thre	1	face	1062195	1
FAVIDE2	24	facecar	fron	thre	1	face	2797908	1
FAVIDE2	25	facecar	fron	thre	1	face	2636859	1
FAVIDE2	26	facecar	fron	thre	1	face	1617476	1
FAVIDE2	27	facecar	fron	thre	1	face	2056768	1
FAVIDE2	28	facecar	fron	thre	1	face	1205935	1
FAVIDE2	29	facecar	fron	thre	1	face	1175392	1
FAVIDE2	30	facecar	fron	thre	1	face	1842353	1
FAVIDE2	31	facecar	fron	thre	1	car	3504547	1
FAVIDE2	32	facecar	fron	thre	1	car	1769436	1
FAVIDE2	33	facecar	fron	thre	1	car	1715151	1
FAVIDE2	34	facecar	fron	thre	1	car	1510357	0
FAVIDE2	35	facecar	fron	thre	1	car	1867233	1
FAVIDE2	36	facecar	fron	thre	1	car	2408008	1
FAVIDE2	37	facecar	fron	thre	1	car	1767111	1
FAVIDE2	38	facecar	fron	thre	1	car	1320840	1
FAVIDE2	39	facecar	fron	thre	1	car	0.909445	1
FAVIDE2	40	facecar	fron	thre	1	car	1427515	1
FAVIDE2	1	carface	fron	prof	2	car	11764895	0
FAVIDE2	2	carface	fron	prof	2	car	5915933	1
FAVIDE2	3	carface	fron	prof	2	car	5840248	0
FAVIDE2	4	carface	fron	prof	2	car	4071799	0
FAVIDE2	5	carface	fron	prof	2	car	4217527	1
FAVIDE2	6	carface	fron	prof	2	car	5277745	1
FAVIDE2	7	carface	fron	prof	2	car	5084428	1
FAVIDE2	8	carface	fron	prof	2	car	2580306	1
FAVIDE2	9	carface	fron	prof	2	car	1741405	0
FAVIDE2	10	carface	fron	prof	2	car	4608281	1
FAVIDE2	11	carface	fron	prof	2	face	7899030	1
FAVIDE2	12	carface	fron	prof	2	face	3388583	1
FAVIDE2	13	carface	fron	prof	2	face	2251041	1
FAVIDE2	14	carface	fron	prof	2	face	4489413	1
FAVIDE2	15	carface	fron	prof	2	face	6033656	0
FAVIDE2	16	carface	fron	prof	2	face	3512696	0
FAVIDE2	17	carface	fron	prof	2	face	6602492	1
FAVIDE2	18	carface	fron	prof	2	face	8306518	0
FAVIDE2	19	carface	fron	prof	2	face	8347271	1
FAVIDE2	20	carface	fron	prof	2	face	6801972	0
FAVIDE2	21	carface	fron	thre	3	car	2784687	0
FAVIDE2	22	carface	fron	thre	3	car	7848379	1
FAVIDE2	23	carface	fron	thre	3	car	7515360	1
FAVIDE2	24	carface	fron	thre	3	car	28116315	1
FAVIDE2	25	carface	fron	thre	3	car	3446300	1
FAVIDE2	26	carface	fron	thre	3	car	3618020	1
FAVIDE2	27	carface	fron	thre	3	car	3158845	0
FAVIDE2	28	carface	fron	thre	3	car	7391060	1
FAVIDE2	29	carface	fron	thre	3	car	3014658	0
FAVIDE2	30	carface	fron	thre	3	car	3389355	1
FAVIDE2	31	carface	fron	thre	3	face	4218723	1
FAVIDE2	32	carface	fron	thre	3	face	12406465	1
FAVIDE2	33	carface	fron	thre	3	face	9834768	0
FAVIDE2	34	carface	fron	thre	3	face	38962492	1
FAVIDE2	35	carface	fron	thre	3	face	2142307	0
FAVIDE2	36	carface	fron	thre	3	face	2881480	0
FAVIDE2	37	carface	fron	thre	3	face	3908652	0
FAVIDE2	38	carface	fron	thre	3	face	2268872	1
FAVIDE2	39	carface	fron	thre	3	face	5130377	1
FAVIDE2	40	carface	fron	thre	3	face	7143180	1
FAVIDE2	1	carface	fron	prof	2	car	3149042	1
FAVIDE2	2	carface	fron	prof	2	car	4132640	0
FAVIDE2	3	carface	fron	prof	2	car	2708273	0
FAVIDE2	4	carface	fron	prof	2	car	4638262	1
FAVIDE2	5	carface	fron	prof	2	car	3174825	1
FAVIDE2	6	carface	fron	prof	2	car	3517663	1
FAVIDE2	7	carface	fron	prof	2	car	2357312	1
FAVIDE2	8	carface	fron	prof	2	car	1999420	1
FAVIDE2	9	carface	fron	prof	2	car	2455984	1
FAVIDE2	10	carface	fron	prof	2	car	2924799	1
FAVIDE2	11	carface	fron	prof	2	face	3149523	1
FAVIDE2	12	carface	fron	prof	2	face	3493875	1
FAVIDE2	13	carface	fron	prof	2	face	4415522	1
FAVIDE2	14	carface	fron	prof	2	face	2615121	1
FAVIDE2	15	carface	fron	prof	2	face	3901072	1
FAVIDE2	16	carface	fron	prof	2	face	2190874	1
FAVIDE2	17	carface	fron	prof	2	face	3286941	1
FAVIDE2	18	carface	fron	prof	2	face	5361663	0
FAVIDE2	19	carface	fron	prof	2	face	3133448	1
FAVIDE2	20	carface	fron	prof	2	face	2910703	0
FAVIDE2	21	carface	fron	thre	3	car	2045706	1
FAVIDE2	22	carface	fron	thre	3	car	3045119	0
FAVIDE2	23	carface	fron	thre	3	car	3234141	0
FAVIDE2	24	carface	fron	thre	3	car	2925442	1
FAVIDE2	25	carface	fron	thre	3	car	3254941	1
FAVIDE2	26	carface	fron	thre	3	car	3538177	1
FAVIDE2	27	carface	fron	thre	3	car	5323361	1
FAVIDE2	28	carface	fron	thre	3	car	4888764	1
FAVIDE2	29	carface	fron	thre	3	car	1574682	1
FAVIDE2	30	carface	fron	thre	3	car	2041632	1
FAVIDE2	31	carface	fron	thre	3	face	4991359	1
FAVIDE2	32	carface	fron	thre	3	face	4722894	1
FAVIDE2	33	carface	fron	thre	3	face	5577226	1
FAVIDE2	34	carface	fron	thre	3	face	2835969	1
FAVIDE2	35	carface	fron	thre	3	face	7097649	0
FAVIDE2	36	carface	fron	thre	3	face	7490949	1
FAVIDE2	37	carface	fron	thre	3	face	8229202	1
FAVIDE2	38	carface	fron	thre	3	face	4075439	0
FAVIDE2	39	carface	fron	thre	3	face	6397264	1
FAVIDE2	40	carface	fron	thre	3	face	2197914	1
FAVIDE2	1	facecar	fron	prof	1	face	5039815	0
FAVIDE2	2	facecar	fron	prof	1	face	4136991	0
FAVIDE2	3	facecar	fron	prof	1	face	3760043	1
FAVIDE2	4	facecar	fron	prof	1	face	4207173	0
FAVIDE2	5	facecar	fron	prof	1	face	2771584	0
FAVIDE2	6	facecar	fron	prof	1	face	2355960	1
FAVIDE2	7	facecar	fron	prof	1	face	2309596	1
FAVIDE2	8	facecar	fron	prof	1	face	3833670	1
FAVIDE2	9	facecar	fron	prof	1	face	2533997	1
FAVIDE2	10	facecar	fron	prof	1	face	2432284	1
FAVIDE2	11	facecar	fron	prof	1	car	9734494	0
FAVIDE2	12	facecar	fron	prof	1	car	3259308	1
FAVIDE2	13	facecar	fron	prof	1	car	1863517	1
FAVIDE2	14	facecar	fron	prof	1	car	3198184	0
FAVIDE2	15	facecar	fron	prof	1	car	5293262	1
FAVIDE2	16	facecar	fron	prof	1	car	6819922	1
FAVIDE2	17	facecar	fron	prof	1	car	2386853	1
FAVIDE2	18	facecar	fron	prof	1	car	3603502	1
FAVIDE2	19	facecar	fron	prof	1	car	0.952796	1
FAVIDE2	20	facecar	fron	prof	1	car	2157828	1
FAVIDE2	21	facecar	fron	thre	3	face	3105783	1
FAVIDE2	22	facecar	fron	thre	3	face	1876107	1
FAVIDE2	23	facecar	fron	thre	3	face	1818386	1
FAVIDE2	24	facecar	fron	thre	3	face	1770925	1
FAVIDE2	25	facecar	fron	thre	3	face	2637161	1
FAVIDE2	26	facecar	fron	thre	3	face	2219104	1
FAVIDE2	27	facecar	fron	thre	3	face	2810584	1
FAVIDE2	28	facecar	fron	thre	3	face	3065759	1
FAVIDE2	29	facecar	fron	thre	3	face	3406216	1
FAVIDE2	30	facecar	fron	thre	3	face	1715284	1
FAVIDE2	31	facecar	fron	thre	3	car	2504538	1
FAVIDE2	32	facecar	fron	thre	3	car	4924135	1
FAVIDE2	33	facecar	fron	thre	3	car	3986283	1
FAVIDE2	34	facecar	fron	thre	3	car	2767573	1
FAVIDE2	35	facecar	fron	thre	3	car	1471316	1
FAVIDE2	36	facecar	fron	thre	3	car	2678334	0
FAVIDE2	37	facecar	fron	thre	3	car	2194927	1
FAVIDE2	38	facecar	fron	thre	3	car	3347840	0
FAVIDE2	39	facecar	fron	thre	3	car	1516433	1
FAVIDE2	40	facecar	fron	thre	3	car	0.953519	1
FAVIDE2	1	facecar	fron	prof	1	face	2391385	0
FAVIDE2	2	facecar	fron	prof	1	face	1999987	0
FAVIDE2	3	facecar	fron	prof	1	face	1376672	1
FAVIDE2	4	facecar	fron	prof	1	face	1467805	1
FAVIDE2	5	facecar	fron	prof	1	face	1834868	0
FAVIDE2	6	facecar	fron	prof	1	face	1586398	1
FAVIDE2	7	facecar	fron	prof	1	face	1228667	1
FAVIDE2	8	facecar	fron	prof	1	face	1606112	1
FAVIDE2	9	facecar	fron	prof	1	face	1991485	1
FAVIDE2	10	facecar	fron	prof	1	face	1616797	1
FAVIDE2	11	facecar	fron	prof	1	car	1873629	1
FAVIDE2	12	facecar	fron	prof	1	car	1647688	1
FAVIDE2	13	facecar	fron	prof	1	car	1639086	0
FAVIDE2	14	facecar	fron	prof	1	car	1367094	1
FAVIDE2	15	facecar	fron	prof	1	car	1722351	1
FAVIDE2	16	facecar	fron	prof	1	car	1326797	0
FAVIDE2	17	facecar	fron	prof	1	car	1116240	1
FAVIDE2	18	facecar	fron	prof	1	car	1265953	0
FAVIDE2	19	facecar	fron	prof	1	car	1409291	1
FAVIDE2	20	facecar	fron	prof	1	car	1307084	1
FAVIDE2	21	facecar	fron	thre	2	face	1721422	1
FAVIDE2	22	facecar	fron	thre	2	face	3101933	1
FAVIDE2	23	facecar	fron	thre	2	face	1104385	1
FAVIDE2	24	facecar	fron	thre	2	face	1406898	0
FAVIDE2	25	facecar	fron	thre	2	face	1096738	1
FAVIDE2	26	facecar	fron	thre	2	face	1678980	1
FAVIDE2	27	facecar	fron	thre	2	face	1861600	1
FAVIDE2	28	facecar	fron	thre	2	face	1476626	1
FAVIDE2	29	facecar	fron	thre	2	face	1699613	0
FAVIDE2	30	facecar	fron	thre	2	face	1904885	1
FAVIDE2	31	facecar	fron	thre	2	car	1845490	1
FAVIDE2	32	facecar	fron	thre	2	car	2149195	1
FAVIDE2	33	facecar	fron	thre	2	car	1823637	0
FAVIDE2	34	facecar	fron	thre	2	car	1143878	1
FAVIDE2	35	facecar	fron	thre	2	car	3109063	1
FAVIDE2	36	facecar	fron	thre	2	car	1607399	1
FAVIDE2	37	facecar	fron	thre	2	car	1952718	1
FAVIDE2	38	facecar	fron	thre	2	car	1251542	1
FAVIDE2	39	facecar	fron	thre	2	car	1227548	1
FAVIDE2	40	facecar	fron	thre	2	car	1317087	1
FAVIDE2	1	carface	fron	prof	3	car	7794125	0
FAVIDE2	2	carface	fron	prof	3	car	3471090	1
FAVIDE2	3	carface	fron	prof	3	car	3185444	0
FAVIDE2	4	carface	fron	prof	3	car	3175760	1
FAVIDE2	5	carface	fron	prof	3	car	4646504	1
FAVIDE2	6	carface	fron	prof	3	car	3311279	1
FAVIDE2	7	carface	fron	prof	3	car	2888528	0
FAVIDE2	8	carface	fron	prof	3	car	2939354	0
FAVIDE2	9	carface	fron	prof	3	car	3131955	0
FAVIDE2	10	carface	fron	prof	3	car	2717115	0
FAVIDE2	11	carface	fron	prof	3	face	4102201	1
FAVIDE2	12	carface	fron	prof	3	face	3133271	1
FAVIDE2	13	carface	fron	prof	3	face	3606241	0
FAVIDE2	14	carface	fron	prof	3	face	3299047	1
FAVIDE2	15	carface	fron	prof	3	face	5181001	0
FAVIDE2	16	carface	fron	prof	3	face	3719892	1
FAVIDE2	17	carface	fron	prof	3	face	3543857	1
FAVIDE2	18	carface	fron	prof	3	face	3270541	0
FAVIDE2	19	carface	fron	prof	3	face	2745368	0
FAVIDE2	20	carface	fron	prof	3	face	2361751	1
FAVIDE2	21	carface	fron	thre	2	car	3545041	1
FAVIDE2	22	carface	fron	thre	2	car	2816744	1
FAVIDE2	23	carface	fron	thre	2	car	2734376	1
FAVIDE2	24	carface	fron	thre	2	car	2439362	0
FAVIDE2	25	carface	fron	thre	2	car	3068477	1
FAVIDE2	26	carface	fron	thre	2	car	2775579	1
FAVIDE2	27	carface	fron	thre	2	car	2807360	0
FAVIDE2	28	carface	fron	thre	2	car	2373665	0
FAVIDE2	29	carface	fron	thre	2	car	2613546	0
FAVIDE2	30	carface	fron	thre	2	car	2572316	1
FAVIDE2	31	carface	fron	thre	2	face	4323440	1
FAVIDE2	32	carface	fron	thre	2	face	3082267	1
FAVIDE2	33	carface	fron	thre	2	face	4652573	1
FAVIDE2	34	carface	fron	thre	2	face	4045760	1
FAVIDE2	35	carface	fron	thre	2	face	2520441	1
FAVIDE2	36	carface	fron	thre	2	face	3154733	0
FAVIDE2	37	carface	fron	thre	2	face	2450330	1
FAVIDE2	38	carface	fron	thre	2	face	2719318	1
FAVIDE2	39	carface	fron	thre	2	face	2504424	1
FAVIDE2	40	carface	fron	thre	2	face	3171356	1
FAVIDE2	1	facecar	fron	prof	1	face	4171384	0
FAVIDE2	2	facecar	fron	prof	1	face	2849007	0
FAVIDE2	3	facecar	fron	prof	1	face	1221852	1
FAVIDE2	4	facecar	fron	prof	1	face	1485972	1
FAVIDE2	5	facecar	fron	prof	1	face	1827493	1
FAVIDE2	6	facecar	fron	prof	1	face	3348088	1
FAVIDE2	7	facecar	fron	prof	1	face	2565702	1
FAVIDE2	8	facecar	fron	prof	1	face	1807124	1
FAVIDE2	9	facecar	fron	prof	1	face	2734368	1
FAVIDE2	10	facecar	fron	prof	1	face	1638788	1
FAVIDE2	11	facecar	fron	prof	1	car	3413385	1
FAVIDE2	12	facecar	fron	prof	1	car	1090555	1
FAVIDE2	13	facecar	fron	prof	1	car	1465772	1
FAVIDE2	14	facecar	fron	prof	1	car	1224677	0
FAVIDE2	15	facecar	fron	prof	1	car	0.906150	1
FAVIDE2	16	facecar	fron	prof	1	car	1144264	0
FAVIDE2	17	facecar	fron	prof	1	car	1476775	1
FAVIDE2	18	facecar	fron	prof	1	car	1644696	1
FAVIDE2	19	facecar	fron	prof	1	car	1642959	0
FAVIDE2	20	facecar	fron	prof	1	car	1659127	1
FAVIDE2	21	facecar	fron	thre	2	face	3268209	1
FAVIDE2	22	facecar	fron	thre	2	face	2343015	1
FAVIDE2	23	facecar	fron	thre	2	face	1696183	1
FAVIDE2	24	facecar	fron	thre	2	face	1366446	1
FAVIDE2	25	facecar	fron	thre	2	face	1816605	1
FAVIDE2	26	facecar	fron	thre	2	face	1321045	1
FAVIDE2	27	facecar	fron	thre	2	face	1790284	1
FAVIDE2	28	facecar	fron	thre	2	face	2119874	1
FAVIDE2	29	facecar	fron	thre	2	face	2666936	0
FAVIDE2	30	facecar	fron	thre	2	face	2159712	1
FAVIDE2	31	facecar	fron	thre	2	car	1992376	1
FAVIDE2	32	facecar	fron	thre	2	car	2121067	0
FAVIDE2	33	facecar	fron	thre	2	car	1508104	1
FAVIDE2	34	facecar	fron	thre	2	car	2193657	1
FAVIDE2	35	facecar	fron	thre	2	car	2456802	0
FAVIDE2	36	facecar	fron	thre	2	car	1895669	1
FAVIDE2	37	facecar	fron	thre	2	car	1260645	0
FAVIDE2	38	facecar	fron	thre	2	car	2717651	1
FAVIDE2	39	facecar	fron	thre	2	car	1182421	0
FAVIDE2	40	facecar	fron	thre	2	car	2113461	1
FAVIDE2	1	facecar	fron	prof	3	face	3716637	1
FAVIDE2	2	facecar	fron	prof	3	face	3059442	1
FAVIDE2	3	facecar	fron	prof	3	face	2943194	1
FAVIDE2	4	facecar	fron	prof	3	face	2503925	1
FAVIDE2	5	facecar	fron	prof	3	face	6130860	0
FAVIDE2	6	facecar	fron	prof	3	face	3021760	1
FAVIDE2	7	facecar	fron	prof	3	face	1851082	1
FAVIDE2	8	facecar	fron	prof	3	face	3672591	1
FAVIDE2	9	facecar	fron	prof	3	face	3266511	1
FAVIDE2	10	facecar	fron	prof	3	face	4941180	1
FAVIDE2	11	facecar	fron	prof	3	car	2592432	0
FAVIDE2	12	facecar	fron	prof	3	car	2887766	0
FAVIDE2	13	facecar	fron	prof	3	car	4250696	1
FAVIDE2	14	facecar	fron	prof	3	car	4844896	0
FAVIDE2	15	facecar	fron	prof	3	car	1830086	1
FAVIDE2	16	facecar	fron	prof	3	car	2092063	0
FAVIDE2	17	facecar	fron	prof	3	car	4352518	0
FAVIDE2	18	facecar	fron	prof	3	car	3301578	0
FAVIDE2	19	facecar	fron	prof	3	car	2695064	1
FAVIDE2	20	facecar	fron	prof	3	car	3602430	1
FAVIDE2	21	facecar	fron	thre	2	face	3300800	1
FAVIDE2	22	facecar	fron	thre	2	face	3136696	0
FAVIDE2	23	facecar	fron	thre	2	face	1639442	1
FAVIDE2	24	facecar	fron	thre	2	face	2326925	1
FAVIDE2	25	facecar	fron	thre	2	face	3185413	1
FAVIDE2	26	facecar	fron	thre	2	face	1575630	1
FAVIDE2	27	facecar	fron	thre	2	face	2129708	1
FAVIDE2	28	facecar	fron	thre	2	face	2420762	1
FAVIDE2	29	facecar	fron	thre	2	face	3674675	1
FAVIDE2	30	facecar	fron	thre	2	face	2691140	1
FAVIDE2	31	facecar	fron	thre	2	car	3164649	1
FAVIDE2	32	facecar	fron	thre	2	car	1515984	1
FAVIDE2	33	facecar	fron	thre	2	car	0.887225	1
FAVIDE2	34	facecar	fron	thre	2	car	1926098	1
FAVIDE2	35	facecar	fron	thre	2	car	1960286	0
FAVIDE2	36	facecar	fron	thre	2	car	1946191	1
FAVIDE2	37	facecar	fron	thre	2	car	1772861	1
FAVIDE2	38	facecar	fron	thre	2	car	7190777	1
FAVIDE2	39	facecar	fron	thre	2	car	4644020	1
FAVIDE2	40	facecar	fron	thre	2	car	2989519	0
FAVIDE2	1	carface	fron	prof	2	car	2589382	1
FAVIDE2	2	carface	fron	prof	2	car	2668367	1
FAVIDE2	3	carface	fron	prof	2	car	1623486	0
FAVIDE2	4	carface	fron	prof	2	car	1806880	1
FAVIDE2	5	carface	fron	prof	2	car	2518465	0
FAVIDE2	6	carface	fron	prof	2	car	1336668	0
FAVIDE2	7	carface	fron	prof	2	car	0.964577	1
FAVIDE2	8	carface	fron	prof	2	car	1943816	1
FAVIDE2	9	carface	fron	prof	2	car	1050660	1
FAVIDE2	10	carface	fron	prof	2	car	1177789	1
FAVIDE2	11	carface	fron	prof	2	face	1835859	1
FAVIDE2	12	carface	fron	prof	2	face	2394710	1
FAVIDE2	13	carface	fron	prof	2	face	2114776	0
FAVIDE2	14	carface	fron	prof	2	face	2453680	1
FAVIDE2	15	carface	fron	prof	2	face	1642002	1
FAVIDE2	16	carface	fron	prof	2	face	2793402	1
FAVIDE2	17	carface	fron	prof	2	face	2568322	1
FAVIDE2	18	carface	fron	prof	2	face	3512441	1
FAVIDE2	19	carface	fron	prof	2	face	3473355	0
FAVIDE2	20	carface	fron	prof	2	face	2939021	0
FAVIDE2	21	carface	fron	thre	3	car	1995807	1
FAVIDE2	22	carface	fron	thre	3	car	1996675	0
FAVIDE2	23	carface	fron	thre	3	car	1821730	1
FAVIDE2	24	carface	fron	thre	3	car	2004608	1
FAVIDE2	25	carface	fron	thre	3	car	1236600	1
FAVIDE2	26	carface	fron	thre	3	car	2213626	0
FAVIDE2	27	carface	fron	thre	3	car	2156891	1
FAVIDE2	28	carface	fron	thre	3	car	1614542	0
FAVIDE2	29	carface	fron	thre	3	car	1165780	1
FAVIDE2	30	carface	fron	thre	3	car	1880674	1
FAVIDE2	31	carface	fron	thre	3	face	2317614	1
FAVIDE2	32	carface	fron	thre	3	face	2569027	0
FAVIDE2	33	carface	fron	thre	3	face	4152913	1
FAVIDE2	34	carface	fron	thre	3	face	2310489	1
FAVIDE2	35	carface	fron	thre	3	face	2810002	1
FAVIDE2	36	carface	fron	thre	3	face	1279563	1
FAVIDE2	37	carface	fron	thre	3	face	1518148	1
FAVIDE2	38	carface	fron	thre	3	face	2689680	1
FAVIDE2	39	carface	fron	thre	3	face	1756970	1
FAVIDE2	40	carface	fron	thre	3	face	1983335	1
FAVIDE2	1	facecar	fron	prof	3	face	17745229	1
FAVIDE2	2	facecar	fron	prof	3	face	25221242	1
FAVIDE2	3	facecar	fron	prof	3	face	19480193	1
FAVIDE2	4	facecar	fron	prof	3	face	9197053	1
FAVIDE2	5	facecar	fron	prof	3	face	3478946	1
FAVIDE2	6	facecar	fron	prof	3	face	17513075	1
FAVIDE2	7	facecar	fron	prof	3	face	7535660	1
FAVIDE2	8	facecar	fron	prof	3	face	2728452	0
FAVIDE2	9	facecar	fron	prof	3	face	2699120	0
FAVIDE2	10	facecar	fron	prof	3	face	2957580	1
FAVIDE2	11	facecar	fron	prof	3	car	6205517	1
FAVIDE2	12	facecar	fron	prof	3	car	9133131	0
FAVIDE2	13	facecar	fron	prof	3	car	2474181	0
FAVIDE2	14	facecar	fron	prof	3	car	7663227	1
FAVIDE2	15	facecar	fron	prof	3	car	2161920	0
FAVIDE2	16	facecar	fron	prof	3	car	1723427	1
FAVIDE2	17	facecar	fron	prof	3	car	1848168	0
FAVIDE2	18	facecar	fron	prof	3	car	1518204	0
FAVIDE2	19	facecar	fron	prof	3	car	4330271	1
FAVIDE2	20	facecar	fron	prof	3	car	4993631	0
FAVIDE2	21	facecar	fron	thre	1	face	4569374	1
FAVIDE2	22	facecar	fron	thre	1	face	2629450	1
FAVIDE2	23	facecar	fron	thre	1	face	2356537	0
FAVIDE2	24	facecar	fron	thre	1	face	6597400	0
FAVIDE2	25	facecar	fron	thre	1	face	1788857	0
FAVIDE2	26	facecar	fron	thre	1	face	5933193	0
FAVIDE2	27	facecar	fron	thre	1	face	4839971	1
FAVIDE2	28	facecar	fron	thre	1	face	4192064	1
FAVIDE2	29	facecar	fron	thre	1	face	2324382	1
FAVIDE2	30	facecar	fron	thre	1	face	2022302	1
FAVIDE2	31	facecar	fron	thre	1	car	4732852	0
FAVIDE2	32	facecar	fron	thre	1	car	5586632	0
FAVIDE2	33	facecar	fron	thre	1	car	2300787	0
FAVIDE2	34	facecar	fron	thre	1	car	1567478	1
FAVIDE2	35	facecar	fron	thre	1	car	1289617	0
FAVIDE2	36	facecar	fron	thre	1	car	1606828	0
FAVIDE2	37	facecar	fron	thre	1	car	3415545	0
FAVIDE2	38	facecar	fron	thre	1	car	2340727	1
FAVIDE2	39	facecar	fron	thre	1	car	1590501	0
FAVIDE2	40	facecar	fron	thre	1	car	1656021	1
FAVIDE2	1	facecar	fron	prof	2	face	4789745	1
FAVIDE2	2	facecar	fron	prof	2	face	2112811	1
FAVIDE2	3	facecar	fron	prof	2	face	4620583	0
FAVIDE2	4	facecar	fron	prof	2	face	1542587	1
FAVIDE2	5	facecar	fron	prof	2	face	2881387	0
FAVIDE2	6	facecar	fron	prof	2	face	2484935	1
FAVIDE2	7	facecar	fron	prof	2	face	1849470	1
FAVIDE2	8	facecar	fron	prof	2	face	2479407	0
FAVIDE2	9	facecar	fron	prof	2	face	2435751	0
FAVIDE2	10	facecar	fron	prof	2	face	2194406	0
FAVIDE2	11	facecar	fron	prof	2	car	1793685	0
FAVIDE2	12	facecar	fron	prof	2	car	2426000	1
FAVIDE2	13	facecar	fron	prof	2	car	1441273	0
FAVIDE2	14	facecar	fron	prof	2	car	1376123	1
FAVIDE2	15	facecar	fron	prof	2	car	2010703	0
FAVIDE2	16	facecar	fron	prof	2	car	4211530	1
FAVIDE2	17	facecar	fron	prof	2	car	1070708	0
FAVIDE2	18	facecar	fron	prof	2	car	1790546	1
FAVIDE2	19	facecar	fron	prof	2	car	1617295	0
FAVIDE2	20	facecar	fron	prof	2	car	1745065	1
FAVIDE2	21	facecar	fron	thre	3	face	2423851	1
FAVIDE2	22	facecar	fron	thre	3	face	1551222	0
FAVIDE2	23	facecar	fron	thre	3	face	2739479	0
FAVIDE2	24	facecar	fron	thre	3	face	2284882	0
FAVIDE2	25	facecar	fron	thre	3	face	1752487	1
FAVIDE2	26	facecar	fron	thre	3	face	1987031	1
FAVIDE2	27	facecar	fron	thre	3	face	1851599	1
FAVIDE2	28	facecar	fron	thre	3	face	2873833	0
FAVIDE2	29	facecar	fron	thre	3	face	2462374	1
FAVIDE2	30	facecar	fron	thre	3	face	3452201	0
FAVIDE2	31	facecar	fron	thre	3	car	1606080	1
FAVIDE2	32	facecar	fron	thre	3	car	2719702	1
FAVIDE2	33	facecar	fron	thre	3	car	1481314	0
FAVIDE2	34	facecar	fron	thre	3	car	4823026	1
FAVIDE2	35	facecar	fron	thre	3	car	1232601	1
FAVIDE2	36	facecar	fron	thre	3	car	4322295	0
FAVIDE2	37	facecar	fron	thre	3	car	3481691	0
FAVIDE2	38	facecar	fron	thre	3	car	4812811	0
FAVIDE2	39	facecar	fron	thre	3	car	1438176	1
FAVIDE2	40	facecar	fron	thre	3	car	2494579	1
FAVIDE2	1	carface	fron	prof	3	car	4740941	1
FAVIDE2	2	carface	fron	prof	3	car	3890752	0
FAVIDE2	3	carface	fron	prof	3	car	5820232	0
FAVIDE2	4	carface	fron	prof	3	car	3557411	1
FAVIDE2	5	carface	fron	prof	3	car	2652871	0
FAVIDE2	6	carface	fron	prof	3	car	3008499	1
FAVIDE2	7	carface	fron	prof	3	car	0.000164	1
FAVIDE2	8	carface	fron	prof	3	car	2731055	0
FAVIDE2	9	carface	fron	prof	3	car	1980807	0
FAVIDE2	10	carface	fron	prof	3	car	1238136	0
FAVIDE2	11	carface	fron	prof	3	face	3357429	1
FAVIDE2	12	carface	fron	prof	3	face	3012067	1
FAVIDE2	13	carface	fron	prof	3	face	1786860	0
FAVIDE2	14	carface	fron	prof	3	face	2244459	1
FAVIDE2	15	carface	fron	prof	3	face	2971337	0
FAVIDE2	16	carface	fron	prof	3	face	2819312	0
FAVIDE2	17	carface	fron	prof	3	face	2265471	1
FAVIDE2	18	carface	fron	prof	3	face	2614071	0
FAVIDE2	19	carface	fron	prof	3	face	1670138	0
FAVIDE2	20	carface	fron	prof	3	face	2251501	0
FAVIDE2	21	carface	fron	thre	1	car	4262461	1
FAVIDE2	22	carface	fron	thre	1	car	2983818	1
FAVIDE2	23	carface	fron	thre	1	car	4023396	0
FAVIDE2	24	carface	fron	thre	1	car	4905756	0
FAVIDE2	25	carface	fron	thre	1	car	4376754	0
FAVIDE2	26	carface	fron	thre	1	car	2676376	0
FAVIDE2	27	carface	fron	thre	1	car	1368227	1
FAVIDE2	28	carface	fron	thre	1	car	3451406	0
FAVIDE2	29	carface	fron	thre	1	car	1407354	1
FAVIDE2	30	carface	fron	thre	1	car	1321305	0
FAVIDE2	31	carface	fron	thre	1	face	5612749	0
FAVIDE2	32	carface	fron	thre	1	face	2038288	0
FAVIDE2	33	carface	fron	thre	1	face	5021875	1
FAVIDE2	34	carface	fron	thre	1	face	1127702	1
FAVIDE2	35	carface	fron	thre	1	face	0.780491	0
FAVIDE2	36	carface	fron	thre	1	face	1511812	1
FAVIDE2	37	carface	fron	thre	1	face	1907754	0
FAVIDE2	38	carface	fron	thre	1	face	0.719845	0
FAVIDE2	39	carface	fron	thre	1	face	0.822255	0
FAVIDE2	40	carface	fron	thre	1	face	3568899	0
FAVIDE2	1	facecar	fron	prof	3	face	4456892	0
FAVIDE2	2	facecar	fron	prof	3	face	5265915	1
FAVIDE2	3	facecar	fron	prof	3	face	2057276	1
FAVIDE2	4	facecar	fron	prof	3	face	0.895810	1
FAVIDE2	5	facecar	fron	prof	3	face	1006793	1
FAVIDE2	6	facecar	fron	prof	3	face	2872345	1
FAVIDE2	7	facecar	fron	prof	3	face	1693566	0
FAVIDE2	8	facecar	fron	prof	3	face	4171428	0
FAVIDE2	9	facecar	fron	prof	3	face	2393182	1
FAVIDE2	10	facecar	fron	prof	3	face	1776930	0
FAVIDE2	11	facecar	fron	prof	3	car	2107252	0
FAVIDE2	12	facecar	fron	prof	3	car	0.703657	0
FAVIDE2	13	facecar	fron	prof	3	car	1807010	0
FAVIDE2	14	facecar	fron	prof	3	car	1023866	0
FAVIDE2	15	facecar	fron	prof	3	car	1785714	1
FAVIDE2	16	facecar	fron	prof	3	car	1082871	0
FAVIDE2	17	facecar	fron	prof	3	car	0.913229	0
FAVIDE2	18	facecar	fron	prof	3	car	1815313	0
FAVIDE2	19	facecar	fron	prof	3	car	1327630	0
FAVIDE2	20	facecar	fron	prof	3	car	1460243	1
FAVIDE2	21	facecar	fron	thre	1	face	3400703	1
FAVIDE2	22	facecar	fron	thre	1	face	3045798	1
FAVIDE2	23	facecar	fron	thre	1	face	1459071	0
FAVIDE2	24	facecar	fron	thre	1	face	2674056	0
FAVIDE2	25	facecar	fron	thre	1	face	2197964	1
FAVIDE2	26	facecar	fron	thre	1	face	1788448	1
FAVIDE2	27	facecar	fron	thre	1	face	1140429	1
FAVIDE2	28	facecar	fron	thre	1	face	1392013	0
FAVIDE2	29	facecar	fron	thre	1	face	1177811	0
FAVIDE2	30	facecar	fron	thre	1	face	1444819	1
FAVIDE2	31	facecar	fron	thre	1	car	4467466	1
FAVIDE2	32	facecar	fron	thre	1	car	2036823	1
FAVIDE2	33	facecar	fron	thre	1	car	2051266	0
FAVIDE2	34	facecar	fron	thre	1	car	0.792351	1
FAVIDE2	35	facecar	fron	thre	1	car	1243353	1
FAVIDE2	36	facecar	fron	thre	1	car	1354800	1
FAVIDE2	37	facecar	fron	thre	1	car	1326058	1
FAVIDE2	38	facecar	fron	thre	1	car	1858687	1
FAVIDE2	39	facecar	fron	thre	1	car	1089657	0
FAVIDE2	40	facecar	fron	thre	1	car	1519956	1
FAVIDE2	1	carface	fron	prof	1	car	11416342	0
FAVIDE2	2	carface	fron	prof	1	car	4709496	0
FAVIDE2	3	carface	fron	prof	1	car	3787989	1
FAVIDE2	4	carface	fron	prof	1	car	2233193	0
FAVIDE2	5	carface	fron	prof	1	car	3934492	0
FAVIDE2	6	carface	fron	prof	1	car	2165278	1
FAVIDE2	7	carface	fron	prof	1	car	6645329	1
FAVIDE2	8	carface	fron	prof	1	car	3586262	0
FAVIDE2	9	carface	fron	prof	1	car	1654645	1
FAVIDE2	10	carface	fron	prof	1	car	1654206	1
FAVIDE2	11	carface	fron	prof	1	face	2099948	1
FAVIDE2	12	carface	fron	prof	1	face	2439765	0
FAVIDE2	13	carface	fron	prof	1	face	1724835	1
FAVIDE2	14	carface	fron	prof	1	face	1711842	1
FAVIDE2	15	carface	fron	prof	1	face	2907577	0
FAVIDE2	16	carface	fron	prof	1	face	2357738	1
FAVIDE2	17	carface	fron	prof	1	face	2086319	1
FAVIDE2	18	carface	fron	prof	1	face	5073942	0
FAVIDE2	19	carface	fron	prof	1	face	3256378	1
FAVIDE2	20	carface	fron	prof	1	face	4675080	1
FAVIDE2	21	carface	fron	thre	3	car	1706969	1
FAVIDE2	22	carface	fron	thre	3	car	2399682	1
FAVIDE2	23	carface	fron	thre	3	car	2334831	1
FAVIDE2	24	carface	fron	thre	3	car	2192537	0
FAVIDE2	25	carface	fron	thre	3	car	1664818	1
FAVIDE2	26	carface	fron	thre	3	car	1727572	0
FAVIDE2	27	carface	fron	thre	3	car	2323278	1
FAVIDE2	28	carface	fron	thre	3	car	3485835	1
FAVIDE2	29	carface	fron	thre	3	car	3366581	1
FAVIDE2	30	carface	fron	thre	3	car	2542054	0
FAVIDE2	31	carface	fron	thre	3	face	2998538	0
FAVIDE2	32	carface	fron	thre	3	face	1156847	1
FAVIDE2	33	carface	fron	thre	3	face	3353208	0
FAVIDE2	34	carface	fron	thre	3	face	3368256	1
FAVIDE2	35	carface	fron	thre	3	face	1902788	1
FAVIDE2	36	carface	fron	thre	3	face	1282941	1
FAVIDE2	37	carface	fron	thre	3	face	1648996	1
FAVIDE2	38	carface	fron	thre	3	face	1486904	0
FAVIDE2	39	carface	fron	thre	3	face	2141293	1
FAVIDE2	40	carface	fron	thre	3	face	2775492	0
FAVIDE2	1	carface	fron	prof	3	car	5595488	1
FAVIDE2	2	carface	fron	prof	3	car	3903097	0
FAVIDE2	3	carface	fron	prof	3	car	2872694	1
FAVIDE2	4	carface	fron	prof	3	car	5237477	1
FAVIDE2	5	carface	fron	prof	3	car	3695590	1
FAVIDE2	6	carface	fron	prof	3	car	3531045	0
FAVIDE2	7	carface	fron	prof	3	car	7323987	1
FAVIDE2	8	carface	fron	prof	3	car	4751485	1
FAVIDE2	9	carface	fron	prof	3	car	3742114	1
FAVIDE2	10	carface	fron	prof	3	car	4950393	1
FAVIDE2	11	carface	fron	prof	3	face	7076306	1
FAVIDE2	12	carface	fron	prof	3	face	6290023	1
FAVIDE2	13	carface	fron	prof	3	face	4464462	0
FAVIDE2	14	carface	fron	prof	3	face	5331208	0
FAVIDE2	15	carface	fron	prof	3	face	4113912	0
FAVIDE2	16	carface	fron	prof	3	face	5275046	0
FAVIDE2	17	carface	fron	prof	3	face	7947906	1
FAVIDE2	18	carface	fron	prof	3	face	3309719	0
FAVIDE2	19	carface	fron	prof	3	face	7224416	1
FAVIDE2	20	carface	fron	prof	3	face	4143863	0
FAVIDE2	21	carface	fron	thre	2	car	5980907	0
FAVIDE2	22	carface	fron	thre	2	car	3136578	1
FAVIDE2	23	carface	fron	thre	2	car	4058157	1
FAVIDE2	24	carface	fron	thre	2	car	6853651	1
FAVIDE2	25	carface	fron	thre	2	car	3716926	1
FAVIDE2	26	carface	fron	thre	2	car	4038474	1
FAVIDE2	27	carface	fron	thre	2	car	4034483	1
FAVIDE2	28	carface	fron	thre	2	car	5406781	0
FAVIDE2	29	carface	fron	thre	2	car	5266083	1
FAVIDE2	30	carface	fron	thre	2	car	3570711	1
FAVIDE2	31	carface	fron	thre	2	face	6434278	0
FAVIDE2	32	carface	fron	thre	2	face	6035886	1
FAVIDE2	33	carface	fron	thre	2	face	3317045	0
FAVIDE2	34	carface	fron	thre	2	face	4990692	0
FAVIDE2	35	carface	fron	thre	2	face	4379301	0
FAVIDE2	36	carface	fron	thre	2	face	4049437	1
FAVIDE2	37	carface	fron	thre	2	face	5572904	0
FAVIDE2	38	carface	fron	thre	2	face	5049271	0
FAVIDE2	39	carface	fron	thre	2	face	4330954	1
FAVIDE2	40	carface	fron	thre	2	face	4842656	0
FAVIDE2	1	facecar	fron	prof	3	face	3084899	0
FAVIDE2	2	facecar	fron	prof	3	face	5183369	0
FAVIDE2	3	facecar	fron	prof	3	face	4915237	1
FAVIDE2	4	facecar	fron	prof	3	face	3593100	1
FAVIDE2	5	facecar	fron	prof	3	face	3270579	0
FAVIDE2	6	facecar	fron	prof	3	face	5570181	1
FAVIDE2	7	facecar	fron	prof	3	face	3860856	0
FAVIDE2	8	facecar	fron	prof	3	face	4735056	0
FAVIDE2	9	facecar	fron	prof	3	face	9197788	0
FAVIDE2	10	facecar	fron	prof	3	face	4360398	1
FAVIDE2	11	facecar	fron	prof	3	car	8614342	0
FAVIDE2	12	facecar	fron	prof	3	car	4313902	0
FAVIDE2	13	facecar	fron	prof	3	car	4153980	0
FAVIDE2	14	facecar	fron	prof	3	car	2944252	1
FAVIDE2	15	facecar	fron	prof	3	car	9329029	0
FAVIDE2	16	facecar	fron	prof	3	car	3877393	1
FAVIDE2	17	facecar	fron	prof	3	car	3671661	0
FAVIDE2	18	facecar	fron	prof	3	car	3851322	0
FAVIDE2	19	facecar	fron	prof	3	car	3974658	0
FAVIDE2	20	facecar	fron	prof	3	car	5380084	1
FAVIDE2	21	facecar	fron	thre	2	face	5203681	0
FAVIDE2	22	facecar	fron	thre	2	face	2797465	1
FAVIDE2	23	facecar	fron	thre	2	face	3300745	1
FAVIDE2	24	facecar	fron	thre	2	face	4446946	1
FAVIDE2	25	facecar	fron	thre	2	face	3904304	1
FAVIDE2	26	facecar	fron	thre	2	face	2689215	0
FAVIDE2	27	facecar	fron	thre	2	face	3900481	1
FAVIDE2	28	facecar	fron	thre	2	face	3173893	1
FAVIDE2	29	facecar	fron	thre	2	face	2901512	0
FAVIDE2	30	facecar	fron	thre	2	face	2224487	1
FAVIDE2	31	facecar	fron	thre	2	car	2982844	0
FAVIDE2	32	facecar	fron	thre	2	car	3211832	1
FAVIDE2	33	facecar	fron	thre	2	car	3953303	1
FAVIDE2	34	facecar	fron	thre	2	car	7239161	1
FAVIDE2	35	facecar	fron	thre	2	car	3572692	0
FAVIDE2	36	facecar	fron	thre	2	car	3811838	0
FAVIDE2	37	facecar	fron	thre	2	car	3920639	1
FAVIDE2	38	facecar	fron	thre	2	car	5376709	0
FAVIDE2	39	facecar	fron	thre	2	car	4420030	0
FAVIDE2	40	facecar	fron	thre	2	car	4423195	0
