# Supplementary material for: Face recognition is similarly affected by viewpoint in school-aged children and adults
Source: PeerJ. 2017 May 18;5:e3253. doi: 10.7717/peerj.3253 (PMC5438580; doi:10.7717/peerj.3253)
Supplement: Supplemental Information 4 [file peerj-05-3253-s004.xlsx]

## Sheet: Experiment_2_baseline_raw_data_
experiment	item	order	viewpoint1	set	category	rt	correct
FAVIDE2	1	facecar	fron	3	face	3954665	1
FAVIDE2	2	facecar	fron	3	face	2433482	1
FAVIDE2	3	facecar	fron	3	face	3263965	1
FAVIDE2	4	facecar	fron	3	face	2859998	1
FAVIDE2	5	facecar	fron	3	face	3192931	1
FAVIDE2	6	facecar	fron	3	face	5279848	1
FAVIDE2	7	facecar	fron	3	face	2919326	1
FAVIDE2	8	facecar	fron	3	face	3593412	1
FAVIDE2	9	facecar	fron	3	face	2367515	1
FAVIDE2	10	facecar	fron	3	face	2152849	1
FAVIDE2	11	facecar	fron	3	car	2139221	1
FAVIDE2	12	facecar	fron	3	car	2854062	1
FAVIDE2	13	facecar	fron	3	car	2098999	1
FAVIDE2	14	facecar	fron	3	car	2471418	1
FAVIDE2	15	facecar	fron	3	car	1740683	1
FAVIDE2	16	facecar	fron	3	car	1504361	1
FAVIDE2	17	facecar	fron	3	car	1869840	1
FAVIDE2	18	facecar	fron	3	car	14780064	1
FAVIDE2	19	facecar	fron	3	car	2109351	1
FAVIDE2	20	facecar	fron	3	car	1768942	1
FAVIDE2	1	carface	fron	1	car	10995529	1
FAVIDE2	2	carface	fron	1	car	9011637	1
FAVIDE2	3	carface	fron	1	car	8222294	1
FAVIDE2	4	carface	fron	1	car	7778498	1
FAVIDE2	5	carface	fron	1	car	5312905	1
FAVIDE2	6	carface	fron	1	car	6391076	0
FAVIDE2	7	carface	fron	1	car	5847528	1
FAVIDE2	8	carface	fron	1	car	7695174	1
FAVIDE2	9	carface	fron	1	car	8241138	1
FAVIDE2	10	carface	fron	1	car	3524671	1
FAVIDE2	11	carface	fron	1	face	7413756	1
FAVIDE2	12	carface	fron	1	face	4219354	1
FAVIDE2	13	carface	fron	1	face	7303140	1
FAVIDE2	14	carface	fron	1	face	4521759	1
FAVIDE2	15	carface	fron	1	face	5335885	1
FAVIDE2	16	carface	fron	1	face	4061207	0
FAVIDE2	17	carface	fron	1	face	3935106	0
FAVIDE2	18	carface	fron	1	face	4750515	0
FAVIDE2	19	carface	fron	1	face	3627842	0
FAVIDE2	20	carface	fron	1	face	3449075	1
FAVIDE2	1	carface	fron	1	car	3462909	0
FAVIDE2	2	carface	fron	1	car	2554110	1
FAVIDE2	3	carface	fron	1	car	1746820	0
FAVIDE2	4	carface	fron	1	car	1166053	1
FAVIDE2	5	carface	fron	1	car	1304922	1
FAVIDE2	6	carface	fron	1	car	1325583	0
FAVIDE2	7	carface	fron	1	car	1266077	1
FAVIDE2	8	carface	fron	1	car	1001439	1
FAVIDE2	9	carface	fron	1	car	1036133	1
FAVIDE2	10	carface	fron	1	car	0.868524	1
FAVIDE2	11	carface	fron	1	face	1466967	1
FAVIDE2	12	carface	fron	1	face	1121842	1
FAVIDE2	13	carface	fron	1	face	1799402	1
FAVIDE2	14	carface	fron	1	face	1327757	1
FAVIDE2	15	carface	fron	1	face	0.748461	1
FAVIDE2	16	carface	fron	1	face	0.712538	1
FAVIDE2	17	carface	fron	1	face	0.806644	1
FAVIDE2	18	carface	fron	1	face	1217841	1
FAVIDE2	19	carface	fron	1	face	0.538347	0
FAVIDE2	20	carface	fron	1	face	1223279	1
FAVIDE2	1	facecar	fron	2	face	7572071	0
FAVIDE2	2	facecar	fron	2	face	4643568	1
FAVIDE2	3	facecar	fron	2	face	4301755	0
FAVIDE2	4	facecar	fron	2	face	1390295	1
FAVIDE2	5	facecar	fron	2	face	5143882	1
FAVIDE2	6	facecar	fron	2	face	2869845	1
FAVIDE2	7	facecar	fron	2	face	3178031	0
FAVIDE2	8	facecar	fron	2	face	2585614	1
FAVIDE2	9	facecar	fron	2	face	1809703	1
FAVIDE2	10	facecar	fron	2	face	3274745	0
FAVIDE2	11	facecar	fron	2	car	3333686	0
FAVIDE2	12	facecar	fron	2	car	4878862	1
FAVIDE2	13	facecar	fron	2	car	1214973	0
FAVIDE2	14	facecar	fron	2	car	1792520	0
FAVIDE2	15	facecar	fron	2	car	2242237	0
FAVIDE2	16	facecar	fron	2	car	2272346	1
FAVIDE2	17	facecar	fron	2	car	1590482	0
FAVIDE2	18	facecar	fron	2	car	1936729	1
FAVIDE2	19	facecar	fron	2	car	1572042	1
FAVIDE2	20	facecar	fron	2	car	1246760	0
FAVIDE2	1	carface	fron	2	car	6473776	1
FAVIDE2	2	carface	fron	2	car	6854883	1
FAVIDE2	3	carface	fron	2	car	1476446	1
FAVIDE2	4	carface	fron	2	car	1747477	1
FAVIDE2	5	carface	fron	2	car	5062569	0
FAVIDE2	6	carface	fron	2	car	1207123	1
FAVIDE2	7	carface	fron	2	car	3753399	0
FAVIDE2	8	carface	fron	2	car	3976411	0
FAVIDE2	9	carface	fron	2	car	1046459	1
FAVIDE2	10	carface	fron	2	car	1214932	1
FAVIDE2	11	carface	fron	2	face	4824511	1
FAVIDE2	12	carface	fron	2	face	1442873	1
FAVIDE2	13	carface	fron	2	face	2883218	0
FAVIDE2	14	carface	fron	2	face	2566827	1
FAVIDE2	15	carface	fron	2	face	1887465	1
FAVIDE2	16	carface	fron	2	face	1229099	1
FAVIDE2	17	carface	fron	2	face	2318551	1
FAVIDE2	18	carface	fron	2	face	2625952	1
FAVIDE2	19	carface	fron	2	face	3328568	0
FAVIDE2	20	carface	fron	2	face	2617814	1
FAVIDE2	1	carface	fron	2	car	1654836	1
FAVIDE2	2	carface	fron	2	car	10102125	0
FAVIDE2	3	carface	fron	2	car	1619248	1
FAVIDE2	4	carface	fron	2	car	3828077	0
FAVIDE2	5	carface	fron	2	car	1792455	1
FAVIDE2	6	carface	fron	2	car	2042000	0
FAVIDE2	7	carface	fron	2	car	1921384	0
FAVIDE2	8	carface	fron	2	car	1173384	0
FAVIDE2	9	carface	fron	2	car	1345059	0
FAVIDE2	10	carface	fron	2	car	1389551	1
FAVIDE2	11	carface	fron	2	face	1784154	1
FAVIDE2	12	carface	fron	2	face	1937914	1
FAVIDE2	13	carface	fron	2	face	1749378	0
FAVIDE2	14	carface	fron	2	face	1264411	1
FAVIDE2	15	carface	fron	2	face	0.999966	1
FAVIDE2	16	carface	fron	2	face	1087194	1
FAVIDE2	17	carface	fron	2	face	1197546	1
FAVIDE2	18	carface	fron	2	face	1384595	1
FAVIDE2	19	carface	fron	2	face	1594872	1
FAVIDE2	20	carface	fron	2	face	1445130	0
FAVIDE2	1	carface	fron	2	car	4746096	1
FAVIDE2	2	carface	fron	2	car	1479568	1
FAVIDE2	3	carface	fron	2	car	1702596	1
FAVIDE2	4	carface	fron	2	car	2443907	1
FAVIDE2	5	carface	fron	2	car	1954156	1
FAVIDE2	6	carface	fron	2	car	4068056	1
FAVIDE2	7	carface	fron	2	car	2630698	1
FAVIDE2	8	carface	fron	2	car	5277317	0
FAVIDE2	9	carface	fron	2	car	1180819	1
FAVIDE2	10	carface	fron	2	car	0.839773	1
FAVIDE2	11	carface	fron	2	face	2824595	1
FAVIDE2	12	carface	fron	2	face	3967035	1
FAVIDE2	13	carface	fron	2	face	2741753	1
FAVIDE2	14	carface	fron	2	face	0.927588	1
FAVIDE2	15	carface	fron	2	face	0.989720	1
FAVIDE2	16	carface	fron	2	face	1273023	1
FAVIDE2	17	carface	fron	2	face	4079620	1
FAVIDE2	18	carface	fron	2	face	1608034	1
FAVIDE2	19	carface	fron	2	face	1289453	1
FAVIDE2	20	carface	fron	2	face	3462127	1
FAVIDE2	1	facecar	fron	1	face	2898827	1
FAVIDE2	2	facecar	fron	1	face	3310514	1
FAVIDE2	3	facecar	fron	1	face	1384506	1
FAVIDE2	4	facecar	fron	1	face	2067106	1
FAVIDE2	5	facecar	fron	1	face	2000855	1
FAVIDE2	6	facecar	fron	1	face	1433483	1
FAVIDE2	7	facecar	fron	1	face	2545849	1
FAVIDE2	8	facecar	fron	1	face	0.907452	1
FAVIDE2	9	facecar	fron	1	face	1378166	1
FAVIDE2	10	facecar	fron	1	face	2701420	1
FAVIDE2	11	facecar	fron	1	car	2271850	1
FAVIDE2	12	facecar	fron	1	car	1021358	1
FAVIDE2	13	facecar	fron	1	car	1623196	1
FAVIDE2	14	facecar	fron	1	car	2176024	1
FAVIDE2	15	facecar	fron	1	car	1561546	1
FAVIDE2	16	facecar	fron	1	car	1181169	1
FAVIDE2	17	facecar	fron	1	car	2951975	1
FAVIDE2	18	facecar	fron	1	car	2968721	1
FAVIDE2	19	facecar	fron	1	car	4016760	1
FAVIDE2	20	facecar	fron	1	car	5405380	0
FAVIDE2	1	facecar	fron	3	face	9599061	1
FAVIDE2	2	facecar	fron	3	face	6380510	1
FAVIDE2	3	facecar	fron	3	face	7199349	1
FAVIDE2	4	facecar	fron	3	face	4456356	1
FAVIDE2	5	facecar	fron	3	face	4475098	1
FAVIDE2	6	facecar	fron	3	face	6325101	1
FAVIDE2	7	facecar	fron	3	face	5730516	1
FAVIDE2	8	facecar	fron	3	face	4728152	1
FAVIDE2	9	facecar	fron	3	face	3703773	0
FAVIDE2	10	facecar	fron	3	face	2785744	1
FAVIDE2	11	facecar	fron	3	car	7314166	0
FAVIDE2	12	facecar	fron	3	car	6142141	1
FAVIDE2	13	facecar	fron	3	car	4914616	1
FAVIDE2	14	facecar	fron	3	car	4546678	1
FAVIDE2	15	facecar	fron	3	car	3154067	1
FAVIDE2	16	facecar	fron	3	car	6075036	0
FAVIDE2	17	facecar	fron	3	car	3578405	1
FAVIDE2	18	facecar	fron	3	car	3386023	0
FAVIDE2	19	facecar	fron	3	car	3609279	1
FAVIDE2	20	facecar	fron	3	car	3687503	1
FAVIDE2	1	carface	fron	2	car	8969430	1
FAVIDE2	2	carface	fron	2	car	4054304	1
FAVIDE2	3	carface	fron	2	car	4128854	1
FAVIDE2	4	carface	fron	2	car	3608601	1
FAVIDE2	5	carface	fron	2	car	4381995	1
FAVIDE2	6	carface	fron	2	car	2227242	1
FAVIDE2	7	carface	fron	2	car	1617858	0
FAVIDE2	8	carface	fron	2	car	1195437	0
FAVIDE2	9	carface	fron	2	car	1214385	1
FAVIDE2	10	carface	fron	2	car	2895805	0
FAVIDE2	11	carface	fron	2	face	3163549	0
FAVIDE2	12	carface	fron	2	face	2210998	0
FAVIDE2	13	carface	fron	2	face	1339138	0
FAVIDE2	14	carface	fron	2	face	2559726	0
FAVIDE2	15	carface	fron	2	face	1353337	1
FAVIDE2	16	carface	fron	2	face	1837150	0
FAVIDE2	17	carface	fron	2	face	1764903	1
FAVIDE2	18	carface	fron	2	face	1911102	1
FAVIDE2	19	carface	fron	2	face	1980456	0
FAVIDE2	20	carface	fron	2	face	1014442	0
FAVIDE2	1	carface	fron	2	car	3595883	0
FAVIDE2	2	carface	fron	2	car	1601005	0
FAVIDE2	3	carface	fron	2	car	1705550	1
FAVIDE2	4	carface	fron	2	car	3935638	1
FAVIDE2	5	carface	fron	2	car	1599060	0
FAVIDE2	6	carface	fron	2	car	2311581	0
FAVIDE2	7	carface	fron	2	car	2412710	1
FAVIDE2	8	carface	fron	2	car	3148174	1
FAVIDE2	9	carface	fron	2	car	2077562	0
FAVIDE2	10	carface	fron	2	car	2979129	1
FAVIDE2	11	carface	fron	2	face	2394296	1
FAVIDE2	12	carface	fron	2	face	1898146	1
FAVIDE2	13	carface	fron	2	face	2806358	0
FAVIDE2	14	carface	fron	2	face	1868686	1
FAVIDE2	15	carface	fron	2	face	5986123	1
FAVIDE2	16	carface	fron	2	face	4084198	1
FAVIDE2	17	carface	fron	2	face	2814354	0
FAVIDE2	18	carface	fron	2	face	2277031	0
FAVIDE2	19	carface	fron	2	face	3417789	0
FAVIDE2	20	carface	fron	2	face	2238986	1
FAVIDE2	1	carface	fron	1	car	5522475	0
FAVIDE2	2	carface	fron	1	car	2887539	1
FAVIDE2	3	carface	fron	1	car	1922131	1
FAVIDE2	4	carface	fron	1	car	1957614	1
FAVIDE2	5	carface	fron	1	car	2247632	1
FAVIDE2	6	carface	fron	1	car	2638364	0
FAVIDE2	7	carface	fron	1	car	3724310	0
FAVIDE2	8	carface	fron	1	car	2612951	1
FAVIDE2	9	carface	fron	1	car	2715698	1
FAVIDE2	10	carface	fron	1	car	2238047	0
FAVIDE2	11	carface	fron	1	face	2684288	1
FAVIDE2	12	carface	fron	1	face	2600160	0
FAVIDE2	13	carface	fron	1	face	2007078	1
FAVIDE2	14	carface	fron	1	face	2190836	0
FAVIDE2	15	carface	fron	1	face	4255052	1
FAVIDE2	16	carface	fron	1	face	3185095	1
FAVIDE2	17	carface	fron	1	face	3671234	0
FAVIDE2	18	carface	fron	1	face	2610886	1
FAVIDE2	19	carface	fron	1	face	2121296	0
FAVIDE2	20	carface	fron	1	face	2556369	0
FAVIDE2	1	facecar	fron	3	face	5547453	1
FAVIDE2	2	facecar	fron	3	face	4119578	1
FAVIDE2	3	facecar	fron	3	face	3071325	1
FAVIDE2	4	facecar	fron	3	face	6067105	1
FAVIDE2	5	facecar	fron	3	face	3929729	1
FAVIDE2	6	facecar	fron	3	face	4210143	1
FAVIDE2	7	facecar	fron	3	face	3086133	1
FAVIDE2	8	facecar	fron	3	face	0.217180	1
FAVIDE2	9	facecar	fron	3	face	0.452631	1
FAVIDE2	10	facecar	fron	3	face	5021631	1
FAVIDE2	11	facecar	fron	3	car	5144291	1
FAVIDE2	12	facecar	fron	3	car	5157364	1
FAVIDE2	13	facecar	fron	3	car	4953703	0
FAVIDE2	14	facecar	fron	3	car	8110533	0
FAVIDE2	15	facecar	fron	3	car	7246899	0
FAVIDE2	16	facecar	fron	3	car	3475831	1
FAVIDE2	17	facecar	fron	3	car	4542779	0
FAVIDE2	18	facecar	fron	3	car	5244174	0
FAVIDE2	19	facecar	fron	3	car	3389992	0
FAVIDE2	20	facecar	fron	3	car	8244374	0
FAVIDE2	1	facecar	fron	3	face	1743487	1
FAVIDE2	2	facecar	fron	3	face	3371009	0
FAVIDE2	3	facecar	fron	3	face	1962402	1
FAVIDE2	4	facecar	fron	3	face	2876988	1
FAVIDE2	5	facecar	fron	3	face	2769186	1
FAVIDE2	6	facecar	fron	3	face	2881504	0
FAVIDE2	7	facecar	fron	3	face	1069850	1
FAVIDE2	8	facecar	fron	3	face	1381583	1
FAVIDE2	9	facecar	fron	3	face	2512199	1
FAVIDE2	10	facecar	fron	3	face	2531731	1
FAVIDE2	11	facecar	fron	3	car	3311013	1
FAVIDE2	12	facecar	fron	3	car	1480884	0
FAVIDE2	13	facecar	fron	3	car	2670904	0
FAVIDE2	14	facecar	fron	3	car	2883560	0
FAVIDE2	15	facecar	fron	3	car	4391252	0
FAVIDE2	16	facecar	fron	3	car	2515586	1
FAVIDE2	17	facecar	fron	3	car	2606593	1
FAVIDE2	18	facecar	fron	3	car	2398150	1
FAVIDE2	19	facecar	fron	3	car	1589818	1
FAVIDE2	20	facecar	fron	3	car	1527903	1
FAVIDE2	1	carface	fron	3	car	1626479	0
FAVIDE2	2	carface	fron	3	car	5643191	1
FAVIDE2	3	carface	fron	3	car	6691245	0
FAVIDE2	4	carface	fron	3	car	10359197	1
FAVIDE2	5	carface	fron	3	car	1985821	1
FAVIDE2	6	carface	fron	3	car	2043224	1
FAVIDE2	7	carface	fron	3	car	2482337	1
FAVIDE2	8	carface	fron	3	car	2166552	1
FAVIDE2	9	carface	fron	3	car	3240246	0
FAVIDE2	10	carface	fron	3	car	2069129	1
FAVIDE2	11	carface	fron	3	face	2946883	1
FAVIDE2	12	carface	fron	3	face	1780376	1
FAVIDE2	13	carface	fron	3	face	6174832	0
FAVIDE2	14	carface	fron	3	face	2408459	1
FAVIDE2	15	carface	fron	3	face	1584159	1
FAVIDE2	16	carface	fron	3	face	2154349	1
FAVIDE2	17	carface	fron	3	face	1444872	1
FAVIDE2	18	carface	fron	3	face	3260985	1
FAVIDE2	19	carface	fron	3	face	2537185	1
FAVIDE2	20	carface	fron	3	face	2395411	0
FAVIDE2	1	facecar	fron	3	face	5059064	0
FAVIDE2	2	facecar	fron	3	face	7502922	0
FAVIDE2	3	facecar	fron	3	face	0.000361	1
FAVIDE2	4	facecar	fron	3	face	6618749	0
FAVIDE2	5	facecar	fron	3	face	4323906	1
FAVIDE2	6	facecar	fron	3	face	3011199	1
FAVIDE2	7	facecar	fron	3	face	6466358	1
FAVIDE2	8	facecar	fron	3	face	4776856	0
FAVIDE2	9	facecar	fron	3	face	0.532604	1
FAVIDE2	10	facecar	fron	3	face	2497989	0
FAVIDE2	11	facecar	fron	3	car	9211140	0
FAVIDE2	12	facecar	fron	3	car	4584442	0
FAVIDE2	13	facecar	fron	3	car	2285382	0
FAVIDE2	14	facecar	fron	3	car	4546694	1
FAVIDE2	15	facecar	fron	3	car	1784419	1
FAVIDE2	16	facecar	fron	3	car	2874460	0
FAVIDE2	17	facecar	fron	3	car	2031012	1
FAVIDE2	18	facecar	fron	3	car	12414960	1
FAVIDE2	19	facecar	fron	3	car	3758696	0
FAVIDE2	20	facecar	fron	3	car	3263082	1
FAVIDE2	1	carface	fron	1	car	3379960	0
FAVIDE2	2	carface	fron	1	car	1235080	1
FAVIDE2	3	carface	fron	1	car	3468136	1
FAVIDE2	4	carface	fron	1	car	2367114	0
FAVIDE2	5	carface	fron	1	car	3960212	1
FAVIDE2	6	carface	fron	1	car	2790926	0
FAVIDE2	7	carface	fron	1	car	3150656	1
FAVIDE2	8	carface	fron	1	car	3407007	1
FAVIDE2	9	carface	fron	1	car	1364861	1
FAVIDE2	10	carface	fron	1	car	4024195	0
FAVIDE2	11	carface	fron	1	face	1563130	1
FAVIDE2	12	carface	fron	1	face	2110819	1
FAVIDE2	13	carface	fron	1	face	1331152	1
FAVIDE2	14	carface	fron	1	face	3079816	1
FAVIDE2	15	carface	fron	1	face	4099689	1
FAVIDE2	16	carface	fron	1	face	3268768	1
FAVIDE2	17	carface	fron	1	face	2328162	1
FAVIDE2	18	carface	fron	1	face	4203378	0
FAVIDE2	19	carface	fron	1	face	3799712	1
FAVIDE2	20	carface	fron	1	face	3861489	1
FAVIDE2	1	carface	fron	1	car	1970055	1
FAVIDE2	2	carface	fron	1	car	1059508	1
FAVIDE2	3	carface	fron	1	car	1011354	0
FAVIDE2	4	carface	fron	1	car	1229206	0
FAVIDE2	5	carface	fron	1	car	1134189	1
FAVIDE2	6	carface	fron	1	car	1090344	1
FAVIDE2	7	carface	fron	1	car	1248870	0
FAVIDE2	8	carface	fron	1	car	1040060	1
FAVIDE2	9	carface	fron	1	car	1368841	1
FAVIDE2	10	carface	fron	1	car	1251370	1
FAVIDE2	11	carface	fron	1	face	1234312	1
FAVIDE2	12	carface	fron	1	face	0.995030	0
FAVIDE2	13	carface	fron	1	face	0.845341	1
FAVIDE2	14	carface	fron	1	face	1309805	1
FAVIDE2	15	carface	fron	1	face	1074888	1
FAVIDE2	16	carface	fron	1	face	1105997	1
FAVIDE2	17	carface	fron	1	face	1551866	0
FAVIDE2	18	carface	fron	1	face	1866569	0
FAVIDE2	19	carface	fron	1	face	1976108	0
FAVIDE2	20	carface	fron	1	face	1153273	1
FAVIDE2	1	carface	fron	3	car	7632626	1
FAVIDE2	2	carface	fron	3	car	7134324	1
FAVIDE2	3	carface	fron	3	car	5350591	1
FAVIDE2	4	carface	fron	3	car	5363739	1
FAVIDE2	5	carface	fron	3	car	3888959	1
FAVIDE2	6	carface	fron	3	car	4609895	1
FAVIDE2	7	carface	fron	3	car	3886430	1
FAVIDE2	8	carface	fron	3	car	10320923	1
FAVIDE2	9	carface	fron	3	car	4298004	0
FAVIDE2	10	carface	fron	3	car	3458305	0
FAVIDE2	11	carface	fron	3	face	6861391	1
FAVIDE2	12	carface	fron	3	face	3196224	1
FAVIDE2	13	carface	fron	3	face	3842400	1
FAVIDE2	14	carface	fron	3	face	4301485	1
FAVIDE2	15	carface	fron	3	face	3382444	1
FAVIDE2	16	carface	fron	3	face	5692759	0
FAVIDE2	17	carface	fron	3	face	4075711	1
FAVIDE2	18	carface	fron	3	face	3717869	1
FAVIDE2	19	carface	fron	3	face	4343137	1
FAVIDE2	20	carface	fron	3	face	3013505	1
FAVIDE2	1	facecar	fron	2	face	2103270	1
FAVIDE2	2	facecar	fron	2	face	2339856	1
FAVIDE2	3	facecar	fron	2	face	1846399	1
FAVIDE2	4	facecar	fron	2	face	2005973	1
FAVIDE2	5	facecar	fron	2	face	1797830	1
FAVIDE2	6	facecar	fron	2	face	1517531	1
FAVIDE2	7	facecar	fron	2	face	1386602	1
FAVIDE2	8	facecar	fron	2	face	1372226	1
FAVIDE2	9	facecar	fron	2	face	1719346	1
FAVIDE2	10	facecar	fron	2	face	1779958	1
FAVIDE2	11	facecar	fron	2	car	1253451	1
FAVIDE2	12	facecar	fron	2	car	3429782	0
FAVIDE2	13	facecar	fron	2	car	1922772	1
FAVIDE2	14	facecar	fron	2	car	2246938	0
FAVIDE2	15	facecar	fron	2	car	2477199	1
FAVIDE2	16	facecar	fron	2	car	1450088	1
FAVIDE2	17	facecar	fron	2	car	1745109	1
FAVIDE2	18	facecar	fron	2	car	1268899	1
FAVIDE2	19	facecar	fron	2	car	1411632	1
FAVIDE2	20	facecar	fron	2	car	1412050	1
FAVIDE2	1	facecar	fron	2	face	4694481	1
FAVIDE2	2	facecar	fron	2	face	3566479	1
FAVIDE2	3	facecar	fron	2	face	2326035	1
FAVIDE2	4	facecar	fron	2	face	2177397	1
FAVIDE2	5	facecar	fron	2	face	0.929665	1
FAVIDE2	6	facecar	fron	2	face	1470363	1
FAVIDE2	7	facecar	fron	2	face	3101349	1
FAVIDE2	8	facecar	fron	2	face	1303701	1
FAVIDE2	9	facecar	fron	2	face	2693621	1
FAVIDE2	10	facecar	fron	2	face	1528881	1
FAVIDE2	11	facecar	fron	2	car	1981037	1
FAVIDE2	12	facecar	fron	2	car	1214446	1
FAVIDE2	13	facecar	fron	2	car	1664016	1
FAVIDE2	14	facecar	fron	2	car	2446569	1
FAVIDE2	15	facecar	fron	2	car	1460979	0
FAVIDE2	16	facecar	fron	2	car	2116031	1
FAVIDE2	17	facecar	fron	2	car	1022981	1
FAVIDE2	18	facecar	fron	2	car	2185153	1
FAVIDE2	19	facecar	fron	2	car	1113826	1
FAVIDE2	20	facecar	fron	2	car	1447585	1
FAVIDE2	1	carface	fron	3	car	4668817	0
FAVIDE2	2	carface	fron	3	car	2422837	1
FAVIDE2	3	carface	fron	3	car	1174353	1
FAVIDE2	4	carface	fron	3	car	2178095	1
FAVIDE2	5	carface	fron	3	car	1155196	1
FAVIDE2	6	carface	fron	3	car	1829939	1
FAVIDE2	7	carface	fron	3	car	1444546	1
FAVIDE2	8	carface	fron	3	car	1388332	1
FAVIDE2	9	carface	fron	3	car	1701615	1
FAVIDE2	10	carface	fron	3	car	1186903	1
FAVIDE2	11	carface	fron	3	face	1436350	1
FAVIDE2	12	carface	fron	3	face	1509012	1
FAVIDE2	13	carface	fron	3	face	3874056	1
FAVIDE2	14	carface	fron	3	face	1707691	1
FAVIDE2	15	carface	fron	3	face	0.993199	1
FAVIDE2	16	carface	fron	3	face	1186291	1
FAVIDE2	17	carface	fron	3	face	1549154	1
FAVIDE2	18	carface	fron	3	face	3031722	0
FAVIDE2	19	carface	fron	3	face	1989765	0
FAVIDE2	20	carface	fron	3	face	1693581	0
FAVIDE2	1	carface	fron	2	car	1367316	1
FAVIDE2	2	carface	fron	2	car	1179304	0
FAVIDE2	3	carface	fron	2	car	0.958732	0
FAVIDE2	4	carface	fron	2	car	0.995408	1
FAVIDE2	5	carface	fron	2	car	1686685	0
FAVIDE2	6	carface	fron	2	car	1595138	1
FAVIDE2	7	carface	fron	2	car	1301314	1
FAVIDE2	8	carface	fron	2	car	1635261	1
FAVIDE2	9	carface	fron	2	car	1035375	1
FAVIDE2	10	carface	fron	2	car	1235568	1
FAVIDE2	11	carface	fron	2	face	1100292	0
FAVIDE2	12	carface	fron	2	face	1298982	1
FAVIDE2	13	carface	fron	2	face	0.993172	1
FAVIDE2	14	carface	fron	2	face	1028312	1
FAVIDE2	15	carface	fron	2	face	1102337	1
FAVIDE2	16	carface	fron	2	face	1180110	1
FAVIDE2	17	carface	fron	2	face	0.941568	1
FAVIDE2	18	carface	fron	2	face	1058866	1
FAVIDE2	19	carface	fron	2	face	1467373	1
FAVIDE2	20	carface	fron	2	face	1128962	1
FAVIDE2	1	carface	fron	2	car	4743521	1
FAVIDE2	2	carface	fron	2	car	3301339	0
FAVIDE2	3	carface	fron	2	car	4286711	0
FAVIDE2	4	carface	fron	2	car	4766662	0
FAVIDE2	5	carface	fron	2	car	2707853	0
FAVIDE2	6	carface	fron	2	car	4343132	1
FAVIDE2	7	carface	fron	2	car	3076910	1
FAVIDE2	8	carface	fron	2	car	3377699	1
FAVIDE2	9	carface	fron	2	car	2272815	1
FAVIDE2	10	carface	fron	2	car	3037296	1
FAVIDE2	11	carface	fron	2	face	4282562	0
FAVIDE2	12	carface	fron	2	face	3804397	1
FAVIDE2	13	carface	fron	2	face	2312396	1
FAVIDE2	14	carface	fron	2	face	2612636	1
FAVIDE2	15	carface	fron	2	face	3355122	1
FAVIDE2	16	carface	fron	2	face	2394293	1
FAVIDE2	17	carface	fron	2	face	2819033	1
FAVIDE2	18	carface	fron	2	face	2913123	1
FAVIDE2	19	carface	fron	2	face	2307969	0
FAVIDE2	20	carface	fron	2	face	3047278	1
FAVIDE2	1	facecar	fron	2	face	3998076	0
FAVIDE2	2	facecar	fron	2	face	2452280	1
FAVIDE2	3	facecar	fron	2	face	2729215	1
FAVIDE2	4	facecar	fron	2	face	3987823	1
FAVIDE2	5	facecar	fron	2	face	2856553	1
FAVIDE2	6	facecar	fron	2	face	2092784	1
FAVIDE2	7	facecar	fron	2	face	2978049	1
FAVIDE2	8	facecar	fron	2	face	2097906	1
FAVIDE2	9	facecar	fron	2	face	1654184	1
FAVIDE2	10	facecar	fron	2	face	1164224	1
FAVIDE2	11	facecar	fron	2	car	5550135	0
FAVIDE2	12	facecar	fron	2	car	1922037	1
FAVIDE2	13	facecar	fron	2	car	1269399	1
FAVIDE2	14	facecar	fron	2	car	1916099	0
FAVIDE2	15	facecar	fron	2	car	1360246	1
FAVIDE2	16	facecar	fron	2	car	1458644	1
FAVIDE2	17	facecar	fron	2	car	2394706	1
FAVIDE2	18	facecar	fron	2	car	1650161	1
FAVIDE2	19	facecar	fron	2	car	1312908	1
FAVIDE2	20	facecar	fron	2	car	1918850	1
FAVIDE2	1	carface	fron	1	car	3376981	0
FAVIDE2	2	carface	fron	1	car	2776219	0
FAVIDE2	3	carface	fron	1	car	9608650	0
FAVIDE2	4	carface	fron	1	car	22970048	0
FAVIDE2	5	carface	fron	1	car	17499607	1
FAVIDE2	6	carface	fron	1	car	4305929	0
FAVIDE2	7	carface	fron	1	car	2602000	1
FAVIDE2	8	carface	fron	1	car	4073445	1
FAVIDE2	9	carface	fron	1	car	2443162	0
FAVIDE2	10	carface	fron	1	car	2873667	1
FAVIDE2	11	carface	fron	1	face	7365051	0
FAVIDE2	12	carface	fron	1	face	2989022	1
FAVIDE2	13	carface	fron	1	face	4900442	0
FAVIDE2	14	carface	fron	1	face	12052010	0
FAVIDE2	15	carface	fron	1	face	13503308	0
FAVIDE2	16	carface	fron	1	face	6070528	0
FAVIDE2	17	carface	fron	1	face	3660442	1
FAVIDE2	18	carface	fron	1	face	3703332	0
FAVIDE2	19	carface	fron	1	face	8023997	1
FAVIDE2	20	carface	fron	1	face	20187874	1
FAVIDE2	1	carface	fron	1	car	5919962	1
FAVIDE2	2	carface	fron	1	car	2260650	1
FAVIDE2	3	carface	fron	1	car	5546829	0
FAVIDE2	4	carface	fron	1	car	2630967	0
FAVIDE2	5	carface	fron	1	car	2597677	1
FAVIDE2	6	carface	fron	1	car	1381790	1
FAVIDE2	7	carface	fron	1	car	1976416	1
FAVIDE2	8	carface	fron	1	car	3458359	1
FAVIDE2	9	carface	fron	1	car	1582156	1
FAVIDE2	10	carface	fron	1	car	4208154	1
FAVIDE2	11	carface	fron	1	face	2468478	1
FAVIDE2	12	carface	fron	1	face	2617497	1
FAVIDE2	13	carface	fron	1	face	2176102	1
FAVIDE2	14	carface	fron	1	face	4329796	1
FAVIDE2	15	carface	fron	1	face	2072932	1
FAVIDE2	16	carface	fron	1	face	6390306	1
FAVIDE2	17	carface	fron	1	face	5622828	1
FAVIDE2	18	carface	fron	1	face	2399393	1
FAVIDE2	19	carface	fron	1	face	1887311	1
FAVIDE2	20	carface	fron	1	face	5516872	1
FAVIDE2	1	facecar	fron	2	face	2118468	1
FAVIDE2	2	facecar	fron	2	face	3098232	1
FAVIDE2	3	facecar	fron	2	face	2941428	1
FAVIDE2	4	facecar	fron	2	face	3198809	1
FAVIDE2	5	facecar	fron	2	face	1158013	1
FAVIDE2	6	facecar	fron	2	face	2113935	1
FAVIDE2	7	facecar	fron	2	face	1806465	1
FAVIDE2	8	facecar	fron	2	face	2327343	1
FAVIDE2	9	facecar	fron	2	face	2082836	1
FAVIDE2	10	facecar	fron	2	face	2855869	1
FAVIDE2	11	facecar	fron	2	car	2652731	1
FAVIDE2	12	facecar	fron	2	car	1818150	1
FAVIDE2	13	facecar	fron	2	car	3602446	0
FAVIDE2	14	facecar	fron	2	car	2207828	1
FAVIDE2	15	facecar	fron	2	car	5888015	1
FAVIDE2	16	facecar	fron	2	car	3342338	0
FAVIDE2	17	facecar	fron	2	car	1630948	1
FAVIDE2	18	facecar	fron	2	car	1814996	1
FAVIDE2	19	facecar	fron	2	car	1167322	1
FAVIDE2	20	facecar	fron	2	car	10226963	1
FAVIDE2	1	facecar	fron	3	face	6678199	1
FAVIDE2	2	facecar	fron	3	face	1426812	1
FAVIDE2	3	facecar	fron	3	face	1532006	1
FAVIDE2	4	facecar	fron	3	face	1824199	1
FAVIDE2	5	facecar	fron	3	face	1648432	1
FAVIDE2	6	facecar	fron	3	face	1359867	1
FAVIDE2	7	facecar	fron	3	face	2091750	1
FAVIDE2	8	facecar	fron	3	face	1088829	1
FAVIDE2	9	facecar	fron	3	face	2295867	1
FAVIDE2	10	facecar	fron	3	face	1124653	1
FAVIDE2	11	facecar	fron	3	car	1338223	1
FAVIDE2	12	facecar	fron	3	car	1102898	1
FAVIDE2	13	facecar	fron	3	car	1253351	0
FAVIDE2	14	facecar	fron	3	car	1269414	1
FAVIDE2	15	facecar	fron	3	car	1580924	1
FAVIDE2	16	facecar	fron	3	car	2247012	0
FAVIDE2	17	facecar	fron	3	car	1221737	1
FAVIDE2	18	facecar	fron	3	car	1327289	0
FAVIDE2	19	facecar	fron	3	car	1116723	1
FAVIDE2	20	facecar	fron	3	car	1162435	0
FAVIDE2	1	carface	fron	1	car	6314645	0
FAVIDE2	2	carface	fron	1	car	5142638	0
FAVIDE2	3	carface	fron	1	car	5747023	1
FAVIDE2	4	carface	fron	1	car	4310163	0
FAVIDE2	5	carface	fron	1	car	5149465	0
FAVIDE2	6	carface	fron	1	car	3290505	1
FAVIDE2	7	carface	fron	1	car	2756451	0
FAVIDE2	8	carface	fron	1	car	4726638	1
FAVIDE2	9	carface	fron	1	car	3124013	1
FAVIDE2	10	carface	fron	1	car	3485999	0
FAVIDE2	11	carface	fron	1	face	3895545	1
FAVIDE2	12	carface	fron	1	face	3017195	1
FAVIDE2	13	carface	fron	1	face	3038944	1
FAVIDE2	14	carface	fron	1	face	3644329	1
FAVIDE2	15	carface	fron	1	face	4104207	0
FAVIDE2	16	carface	fron	1	face	3304619	1
FAVIDE2	17	carface	fron	1	face	3113792	1
FAVIDE2	18	carface	fron	1	face	2500313	0
FAVIDE2	19	carface	fron	1	face	2711314	1
FAVIDE2	20	carface	fron	1	face	2777802	1
FAVIDE2	1	facecar	fron	3	face	1338373	1
FAVIDE2	2	facecar	fron	3	face	1647070	1
FAVIDE2	3	facecar	fron	3	face	2958470	0
FAVIDE2	4	facecar	fron	3	face	2071208	1
FAVIDE2	5	facecar	fron	3	face	1133149	1
FAVIDE2	6	facecar	fron	3	face	1890006	1
FAVIDE2	7	facecar	fron	3	face	2247416	1
FAVIDE2	8	facecar	fron	3	face	3646257	0
FAVIDE2	9	facecar	fron	3	face	5450229	0
FAVIDE2	10	facecar	fron	3	face	1282869	1
FAVIDE2	11	facecar	fron	3	car	1969587	1
FAVIDE2	12	facecar	fron	3	car	1515478	0
FAVIDE2	13	facecar	fron	3	car	1840513	0
FAVIDE2	14	facecar	fron	3	car	2568033	1
FAVIDE2	15	facecar	fron	3	car	2168908	0
FAVIDE2	16	facecar	fron	3	car	1306430	1
FAVIDE2	17	facecar	fron	3	car	1224473	1
FAVIDE2	18	facecar	fron	3	car	1337980	1
FAVIDE2	19	facecar	fron	3	car	2718569	1
FAVIDE2	20	facecar	fron	3	car	2289049	1
FAVIDE2	1	facecar	fron	1	face	2177361	1
FAVIDE2	2	facecar	fron	1	face	2874124	1
FAVIDE2	3	facecar	fron	1	face	1413735	1
FAVIDE2	4	facecar	fron	1	face	3630103	1
FAVIDE2	5	facecar	fron	1	face	2065671	1
FAVIDE2	6	facecar	fron	1	face	1894768	1
FAVIDE2	7	facecar	fron	1	face	2459500	1
FAVIDE2	8	facecar	fron	1	face	1784426	1
FAVIDE2	9	facecar	fron	1	face	1937435	1
FAVIDE2	10	facecar	fron	1	face	2308145	1
FAVIDE2	11	facecar	fron	1	car	1799557	1
FAVIDE2	12	facecar	fron	1	car	1047913	1
FAVIDE2	13	facecar	fron	1	car	1783703	0
FAVIDE2	14	facecar	fron	1	car	2352771	0
FAVIDE2	15	facecar	fron	1	car	1241935	1
FAVIDE2	16	facecar	fron	1	car	2034060	1
FAVIDE2	17	facecar	fron	1	car	1264516	1
FAVIDE2	18	facecar	fron	1	car	1967078	1
FAVIDE2	19	facecar	fron	1	car	1296666	1
FAVIDE2	20	facecar	fron	1	car	2973813	0
FAVIDE2	1	carface	fron	1	car	1613160	1
FAVIDE2	2	carface	fron	1	car	1491938	1
FAVIDE2	3	carface	fron	1	car	2169519	0
FAVIDE2	4	carface	fron	1	car	1506345	0
FAVIDE2	5	carface	fron	1	car	1527341	1
FAVIDE2	6	carface	fron	1	car	1243531	1
FAVIDE2	7	carface	fron	1	car	1467597	1
FAVIDE2	8	carface	fron	1	car	1809962	1
FAVIDE2	9	carface	fron	1	car	1266301	0
FAVIDE2	10	carface	fron	1	car	1273701	1
FAVIDE2	11	carface	fron	1	face	1921074	1
FAVIDE2	12	carface	fron	1	face	1036472	1
FAVIDE2	13	carface	fron	1	face	3805093	1
FAVIDE2	14	carface	fron	1	face	2289289	1
FAVIDE2	15	carface	fron	1	face	2902121	1
FAVIDE2	16	carface	fron	1	face	1535414	1
FAVIDE2	17	carface	fron	1	face	2611750	1
FAVIDE2	18	carface	fron	1	face	0.930344	1
FAVIDE2	19	carface	fron	1	face	2159056	1
FAVIDE2	20	carface	fron	1	face	1985458	1
FAVIDE2	1	facecar	fron	2	face	3129673	0
FAVIDE2	2	facecar	fron	2	face	6298854	0
FAVIDE2	3	facecar	fron	2	face	2206749	1
FAVIDE2	4	facecar	fron	2	face	2542385	1
FAVIDE2	5	facecar	fron	2	face	11888539	1
FAVIDE2	6	facecar	fron	2	face	2770172	1
FAVIDE2	7	facecar	fron	2	face	3761846	1
FAVIDE2	8	facecar	fron	2	face	2992218	1
FAVIDE2	9	facecar	fron	2	face	3374895	1
FAVIDE2	10	facecar	fron	2	face	4476750	1
FAVIDE2	11	facecar	fron	2	car	2691421	1
FAVIDE2	12	facecar	fron	2	car	3382705	0
FAVIDE2	13	facecar	fron	2	car	3797280	0
FAVIDE2	14	facecar	fron	2	car	4498472	0
FAVIDE2	15	facecar	fron	2	car	2505999	1
FAVIDE2	16	facecar	fron	2	car	12204336	1
FAVIDE2	17	facecar	fron	2	car	2896472	1
FAVIDE2	18	facecar	fron	2	car	3115254	1
FAVIDE2	19	facecar	fron	2	car	2804967	0
FAVIDE2	20	facecar	fron	2	car	3323303	1
FAVIDE2	1	facecar	fron	1	face	3724386	0
FAVIDE2	2	facecar	fron	1	face	2533061	0
FAVIDE2	3	facecar	fron	1	face	1863146	1
FAVIDE2	4	facecar	fron	1	face	2262123	1
FAVIDE2	5	facecar	fron	1	face	3692061	1
FAVIDE2	6	facecar	fron	1	face	2374070	1
FAVIDE2	7	facecar	fron	1	face	1631331	0
FAVIDE2	8	facecar	fron	1	face	1383250	1
FAVIDE2	9	facecar	fron	1	face	3706003	0
FAVIDE2	10	facecar	fron	1	face	3723103	1
FAVIDE2	11	facecar	fron	1	car	2034840	1
FAVIDE2	12	facecar	fron	1	car	0.978175	1
FAVIDE2	13	facecar	fron	1	car	1638201	1
FAVIDE2	14	facecar	fron	1	car	2230124	0
FAVIDE2	15	facecar	fron	1	car	2693699	0
FAVIDE2	16	facecar	fron	1	car	1889620	0
FAVIDE2	17	facecar	fron	1	car	2031038	1
FAVIDE2	18	facecar	fron	1	car	3711008	0
FAVIDE2	19	facecar	fron	1	car	1432214	1
FAVIDE2	20	facecar	fron	1	car	0.735894	1
FAVIDE2	1	carface	fron	2	car	6965140	0
FAVIDE2	2	carface	fron	2	car	3678137	1
FAVIDE2	3	carface	fron	2	car	6319894	0
FAVIDE2	4	carface	fron	2	car	2379931	0
FAVIDE2	5	carface	fron	2	car	5661220	0
FAVIDE2	6	carface	fron	2	car	6708517	1
FAVIDE2	7	carface	fron	2	car	3367945	1
FAVIDE2	8	carface	fron	2	car	3246999	1
FAVIDE2	9	carface	fron	2	car	3363654	1
FAVIDE2	10	carface	fron	2	car	2066879	1
FAVIDE2	11	carface	fron	2	face	3801007	0
FAVIDE2	12	carface	fron	2	face	2373051	1
FAVIDE2	13	carface	fron	2	face	2263165	1
FAVIDE2	14	carface	fron	2	face	2453112	1
FAVIDE2	15	carface	fron	2	face	3050912	1
FAVIDE2	16	carface	fron	2	face	6375559	1
FAVIDE2	17	carface	fron	2	face	4615733	0
FAVIDE2	18	carface	fron	2	face	2635397	1
FAVIDE2	19	carface	fron	2	face	2137334	0
FAVIDE2	20	carface	fron	2	face	1708249	1
FAVIDE2	1	facecar	fron	2	face	2803241	1
FAVIDE2	2	facecar	fron	2	face	1849541	1
FAVIDE2	3	facecar	fron	2	face	1448443	1
FAVIDE2	4	facecar	fron	2	face	1976108	0
FAVIDE2	5	facecar	fron	2	face	1370174	1
FAVIDE2	6	facecar	fron	2	face	1013384	0
FAVIDE2	7	facecar	fron	2	face	1503327	0
FAVIDE2	8	facecar	fron	2	face	0.708126	0
FAVIDE2	9	facecar	fron	2	face	1810659	0
FAVIDE2	10	facecar	fron	2	face	1226996	1
FAVIDE2	11	facecar	fron	2	car	3340596	1
FAVIDE2	12	facecar	fron	2	car	1093041	1
FAVIDE2	13	facecar	fron	2	car	0.547600	1
FAVIDE2	14	facecar	fron	2	car	0.953054	1
FAVIDE2	15	facecar	fron	2	car	2269830	0
FAVIDE2	16	facecar	fron	2	car	0.851052	0
FAVIDE2	17	facecar	fron	2	car	0.483463	1
FAVIDE2	18	facecar	fron	2	car	0.835617	0
FAVIDE2	19	facecar	fron	2	car	1093242	1
FAVIDE2	20	facecar	fron	2	car	1291705	1
FAVIDE2	1	carface	fron	2	car	2048677	1
FAVIDE2	2	carface	fron	2	car	1494378	1
FAVIDE2	3	carface	fron	2	car	1364772	1
FAVIDE2	4	carface	fron	2	car	3255932	0
FAVIDE2	5	carface	fron	2	car	1459357	1
FAVIDE2	6	carface	fron	2	car	2970540	0
FAVIDE2	7	carface	fron	2	car	2257772	0
FAVIDE2	8	carface	fron	2	car	2214706	1
FAVIDE2	9	carface	fron	2	car	0.974031	1
FAVIDE2	10	carface	fron	2	car	1417921	1
FAVIDE2	11	carface	fron	2	face	2441625	1
FAVIDE2	12	carface	fron	2	face	1430730	1
FAVIDE2	13	carface	fron	2	face	1094646	1
FAVIDE2	14	carface	fron	2	face	1404259	1
FAVIDE2	15	carface	fron	2	face	1441850	1
FAVIDE2	16	carface	fron	2	face	0.928250	1
FAVIDE2	17	carface	fron	2	face	2669502	1
FAVIDE2	18	carface	fron	2	face	1201494	1
FAVIDE2	19	carface	fron	2	face	1427707	1
FAVIDE2	20	carface	fron	2	face	1004049	1
FAVIDE2	1	carface	fron	1	car	6106182	1
FAVIDE2	2	carface	fron	1	car	3652314	1
FAVIDE2	3	carface	fron	1	car	3096343	1
FAVIDE2	4	carface	fron	1	car	5435318	1
FAVIDE2	5	carface	fron	1	car	2901118	1
FAVIDE2	6	carface	fron	1	car	6928497	0
FAVIDE2	7	carface	fron	1	car	4604663	1
FAVIDE2	8	carface	fron	1	car	8617174	0
FAVIDE2	9	carface	fron	1	car	5958953	0
FAVIDE2	10	carface	fron	1	car	5218898	1
FAVIDE2	11	carface	fron	1	face	7958304	1
FAVIDE2	12	carface	fron	1	face	4086941	1
FAVIDE2	13	carface	fron	1	face	3641303	1
FAVIDE2	14	carface	fron	1	face	3733825	1
FAVIDE2	15	carface	fron	1	face	3431246	1
FAVIDE2	16	carface	fron	1	face	4740387	1
FAVIDE2	17	carface	fron	1	face	4683397	1
FAVIDE2	18	carface	fron	1	face	4396334	1
FAVIDE2	19	carface	fron	1	face	4690057	1
FAVIDE2	20	carface	fron	1	face	6275004	0
FAVIDE2	1	facecar	fron	1	face	8841686	0
FAVIDE2	2	facecar	fron	1	face	6716159	1
FAVIDE2	3	facecar	fron	1	face	4799302	1
FAVIDE2	4	facecar	fron	1	face	6794355	1
FAVIDE2	5	facecar	fron	1	face	14146203	1
FAVIDE2	6	facecar	fron	1	face	7093970	0
FAVIDE2	7	facecar	fron	1	face	7545088	1
FAVIDE2	8	facecar	fron	1	face	4785439	1
FAVIDE2	9	facecar	fron	1	face	3981881	1
FAVIDE2	10	facecar	fron	1	face	10379812	1
FAVIDE2	11	facecar	fron	1	car	4452483	1
FAVIDE2	12	facecar	fron	1	car	2334771	1
FAVIDE2	13	facecar	fron	1	car	3200598	0
FAVIDE2	14	facecar	fron	1	car	2958086	0
FAVIDE2	15	facecar	fron	1	car	2710109	0
FAVIDE2	16	facecar	fron	1	car	2481380	0
FAVIDE2	17	facecar	fron	1	car	1798345	1
FAVIDE2	18	facecar	fron	1	car	3782733	0
FAVIDE2	19	facecar	fron	1	car	1981086	1
FAVIDE2	20	facecar	fron	1	car	3942527	1
